# Supplementary material for: The Parauncinula polyspora Draft Genome Provides Insights into Patterns of Gene Erosion and Genome Expansion in Powdery Mildew Fungi
Source: mBio. 2019 Sep 24;10(5):e01692-19. doi: 10.1128/mBio.01692-19 (PMC6759760; doi:10.1128/mBio.01692-19)
Supplement: TABLE S1 [file mBio.01692-19-st001.xlsx]

## Sheet: Index
Supplementary Table 1. Features of the P. polyspora genome
Supplementary Table 1A	Summary of Orthofinder results
Supplementary Table 1B	BUSCO v1.22 (lineage "fungi") results for the annotation of the P. polyspora genome
Supplementary Table 1C	RepeatMasker v4.0.6 results for the high-confidence scaffolds of the P. polyspora genome
Supplementary Table 1D	Duplications in the P. polyspora and B. graminis f.sp. hordei DH14 genomes encoding secreted/non-secreted proteins
Supplementary Table 1E	SNPs based on remapping of the short reads on the high-confidence scaffolds
Supplementary Table 1F	CAZyme prediction based on dbCAN v6 models
Supplementary Table 1G	Differences in the occurrence of PFAM domains between P. polyspora and B. graminis f.sp. hordei
Supplementary Table 1H	Number of SPs with SSF53933 domains

## Sheet: Table S1A
Supplementary Table 1A: Summary of Orthofinder results
	Parauncinula polyspora	Erysiphe pulchra	Glarea lozoyensis	Phialocephala scopiformis	Golovinomyces cichoracearum	Oidium neolycopersici	B. graminis f.sp. hordei DH14	B. graminis f.sp. hordei K1	Botrytis cinerea B05	Erysiphe necator	Marssonina brunnea f.sp. MBm1	Oidiodendron maius	Phialocephala subalpina	Pseudogymnoascus destructans	Rhynchosporium commune	Sclerotinia sclerotium
Number of genes	6046	6859	13083	18567	6947	6655	7118	6525	16389	6484	10027	16702	20173	9153	12211	14446
Number of genes in orthogroups	5888	6761	11299	16083	6280	6054	6699	6193	11039	6385	8831	14294	18151	7904	10390	10310
Number of unassigned genes	158	98	1784	2484	667	601	419	332	5350	99	1196	2408	2022	1249	1821	4136
Percentage of genes in orthogroups	97.4	98.6	86.4	86.6	90.4	91	94.1	94.9	67.4	98.5	88.1	85.6	90	86.4	85.1	71.4
Percentage of unassigned genes	2.6	1.4	13.6	13.4	9.6	9	5.9	5.1	32.6	1.5	11.9	14.4	10	13.6	14.9	28.6
Number of orthogroups containing species	5384	5170	8435	10442	4827	4861	5640	5486	8644	5023	7439	8690	10721	6542	8440	8403
Percentage of orthogroups containing species	40.4	38.8	63.3	78.4	36.2	36.5	42.4	41.2	64.9	37.7	55.9	65.3	80.5	49.1	63.4	63.1
Number of species-specific orthogroups	2	0	9	4	7	11	3	2	8	1	10	9	8	15	6	4
Number of genes in species-specific orthogroups	5	0	39	16	23	75	33	7	21	15	59	33	27	135	22	25
Percentage of genes in species-specific orthogroups	0.1	0	0.3	0.1	0.3	1.1	0.5	0.1	0.1	0.2	0.6	0.2	0.1	1.5	0.2	0.2

## Sheet: Table S1B
Supplementary Table 1B: BUSCO v1.22 (lineage "fungi") results for the annotation of the P. polyspora genome
	Parauncinula polyspora		Blumeria graminis f.sp. hordei DH14
	All non-bacterial contigs with >20x coverage	High-confidence contigs fungal contigs with >20x coverage
Complete BUSCOs	1372	1305	1403
Complete and single-copy BUSCOs	488	1172	1266
Complete and duplicated BUSCOs	884	133	137
Fragmented BUSCOs	24	57	21
Missing BUSCOs	42	76	14
Total BUSCO groups searched	1438	1438	1438
Complete BUSCOs (%)	0.954103	0.90751	0.975661
Complete and single-copy BUSCOs (%)	0.33936	0.815021	0.880389
Complete and duplicated BUSCOs (%)	0.614743	0.0924896	0.0952712
Fragmented BUSCOs (%)	0.0166898	0.0396384	0.0146036
Missing BUSCOs (%)	0.0292072	0.0528512	0.00973574
Total BUSCO groups searched (%)	1	1	1

## Sheet: Table S1C
Supplementary Table 1C: RepeatMasker v4.0.6 results for the high-confidence scaffolds of the P. polyspora genome
Sequences:	495
Total length (bp):	28016241
GC level (%):	46.5
Bases masked (bp):	2379920
Bases masked (%):	8.51
	Number of elements	Length (bp)	% of genome
Retroelements	3266	1828819	6.54
SINEs	4	96	0
Penelope	2	98	0
LINEs	2394	1336139	4.78
CRE/SLACS	0	0	0
L2/CR1/Rex	0	0	0
R1/LOA/Jockey	8	513	0
R2/R4/NeSL	0	0	0
RTE/Bov-B	0	0	0
L1/CIN4	0	0	0
LTR elements:	868	492584	1.76
BEL/Pao	0	0	0
Ty1/Copia	351	268269	0.96
Gypsy/DIRS1	517	224315	0.8
Retroviral	0	0	0
DNA transposons	190	56572	0.2
hobo-Activator	3	134	0
Tc1-IS630-Pogo	164	54641	0.2
En-Spm	0	0	0
MuDR-IS905	0	0	0
PiggyBac	0	0	0
Tourist/Harbinger	5	374	0
Other	1	34	0
Unclassified	553	193224	0.69
Total interspersed repeats		2078615	7.43
Satellites	22	2642	0.01
Simple repeats	5506	252969	0.9
Low complexity	841	45640	0.16

## Sheet: Table S1D
Supplementary Table 1D: Duplications in the P. polyspora and B. graminis f.sp. hordei DH14 genomes encoding secreted/non-secreted proteins
	P. polyspora					B. graminis f.sp. hordei DH14
		Counts		%			Counts		%
Type of duplication	Count	Secreted	Non-secreted	Secreted	Non-secreted	Count	Secreted	Non-secreted	Secreted	Non-secreted
Singleton (non-duplicated)	5946	236	5710	0.904215	0.987035	6306	539	5767	0.67	0.914
Dispersed	92	21	71	0.0804598	0.0122731	271	63	208	0.078	0.033
Proximal (maximum distance 10 genes)	2	2	0	0.00766284	0	248	81	167	0.101	0.026
Tandem	6	2	4	0.00766284	0.000691443	293	122	171	0.152	0.027
WGD or segmental	0	0	0	0	0	0	0	0	0	0
Total (duplicated)	6046	261	5785	0.0957854	0.0129646	7118	805	6313	0.331	8.6%

## Sheet: Table S1E
Supplementary Table 1E: SNPs based on remapping of the short reads on the high-confidence scaffolds
Scaffold	Position	# Alleles	Frequency of reference allele	Frequency of alternative allele
NODE_1000_length_27779_cov_37.567696	112	2	A:0	G:1
NODE_1000_length_27779_cov_37.567696	150	2	T:0	C:1
NODE_1000_length_27779_cov_37.567696	171	2	A:0.5	G:0.5
NODE_1000_length_27779_cov_37.567696	200	2	T:0	C:1
NODE_1000_length_27779_cov_37.567696	208	2	A:0	G:1
NODE_1000_length_27779_cov_37.567696	218	2	C:0	T:1
NODE_1000_length_27779_cov_37.567696	226	2	G:0	A:1
NODE_1000_length_27779_cov_37.567696	243	2	T:0	C:1
NODE_1000_length_27779_cov_37.567696	254	2	A:0	G:1
NODE_1000_length_27779_cov_37.567696	276	2	A:0	G:1
NODE_1000_length_27779_cov_37.567696	309	2	C:0	A:1
NODE_1000_length_27779_cov_37.567696	355	2	G:0	A:1
NODE_1000_length_27779_cov_37.567696	356	2	T:0	C:1
NODE_1000_length_27779_cov_37.567696	379	2	T:0	C:1
NODE_1000_length_27779_cov_37.567696	397	2	T:0	C:1
NODE_1000_length_27779_cov_37.567696	434	2	C:0.5	T:0.5
NODE_1000_length_27779_cov_37.567696	440	2	C:0.5	T:0.5
NODE_1000_length_27779_cov_37.567696	518	2	G:0	C:1
NODE_1000_length_27779_cov_37.567696	537	2	A:0	G:1
NODE_1000_length_27779_cov_37.567696	539	2	A:0.5	G:0.5
NODE_1000_length_27779_cov_37.567696	581	2	C:0.5	T:0.5
NODE_1000_length_27779_cov_37.567696	596	2	T:0	C:1
NODE_1000_length_27779_cov_37.567696	635	2	C:0.5	T:0.5
NODE_1000_length_27779_cov_37.567696	674	2	G:0.5	A:0.5
NODE_1000_length_27779_cov_37.567696	701	2	T:0.5	C:0.5
NODE_1000_length_27779_cov_37.567696	743	2	C:0.5	G:0.5
NODE_1000_length_27779_cov_37.567696	747	2	A:0.5	G:0.5
NODE_1000_length_27779_cov_37.567696	965	2	G:0.5	A:0.5
NODE_1000_length_27779_cov_37.567696	1024	2	G:0.5	A:0.5
NODE_1000_length_27779_cov_37.567696	1051	2	G:0.5	C:0.5
NODE_1000_length_27779_cov_37.567696	1137	2	T:0.5	G:0.5
NODE_1000_length_27779_cov_37.567696	1138	2	C:0.5	T:0.5
NODE_1000_length_27779_cov_37.567696	1198	2	A:0.5	C:0.5
NODE_1000_length_27779_cov_37.567696	1205	2	C:0.5	T:0.5
NODE_1000_length_27779_cov_37.567696	1207	2	A:0.5	C:0.5
NODE_1000_length_27779_cov_37.567696	1320	2	C:0.5	G:0.5
NODE_1000_length_27779_cov_37.567696	1331	2	G:0.5	T:0.5
NODE_1000_length_27779_cov_37.567696	1375	2	C:0	G:1
NODE_1000_length_27779_cov_37.567696	1385	2	C:0.5	T:0.5
NODE_1000_length_27779_cov_37.567696	1390	2	C:0.5	T:0.5
NODE_1000_length_27779_cov_37.567696	1428	2	G:0	A:1
NODE_1000_length_27779_cov_37.567696	1434	2	A:0	G:1
NODE_1000_length_27779_cov_37.567696	1442	2	T:0	C:1
NODE_1000_length_27779_cov_37.567696	1445	2	A:0	G:1
NODE_1000_length_27779_cov_37.567696	1452	2	A:0	G:1
NODE_1000_length_27779_cov_37.567696	1456	2	T:0.5	G:0.5
NODE_1000_length_27779_cov_37.567696	1679	2	C:0.5	T:0.5
NODE_1000_length_27779_cov_37.567696	1691	2	C:0	T:1
NODE_1000_length_27779_cov_37.567696	1701	2	G:0	A:1
NODE_1000_length_27779_cov_37.567696	1721	2	G:0.5	A:0.5
NODE_1000_length_27779_cov_37.567696	1752	2	C:0	G:1
NODE_1000_length_27779_cov_37.567696	1816	2	G:0	A:1
NODE_1000_length_27779_cov_37.567696	1817	2	T:0.5	C:0.5
NODE_1000_length_27779_cov_37.567696	1845	2	G:0	C:1
NODE_1000_length_27779_cov_37.567696	1871	2	T:0	G:1
NODE_1000_length_27779_cov_37.567696	1876	2	A:0.5	T:0.5
NODE_1000_length_27779_cov_37.567696	1896	2	C:0.5	G:0.5
NODE_1000_length_27779_cov_37.567696	1917	2	C:0.5	A:0.5
NODE_1000_length_27779_cov_37.567696	1920	2	A:0	G:1
NODE_1000_length_27779_cov_37.567696	1924	2	T:0	C:1
NODE_1000_length_27779_cov_37.567696	1967	2	A:0.5	G:0.5
NODE_1000_length_27779_cov_37.567696	2002	2	A:0	G:1
NODE_1000_length_27779_cov_37.567696	2031	2	T:0	C:1
NODE_1000_length_27779_cov_37.567696	2090	2	C:0.5	A:0.5
NODE_1000_length_27779_cov_37.567696	2117	2	G:0	T:1
NODE_1000_length_27779_cov_37.567696	2125	2	A:0	T:1
NODE_1000_length_27779_cov_37.567696	2145	2	T:0	C:1
NODE_1000_length_27779_cov_37.567696	2199	2	C:0.5	T:0.5
NODE_1000_length_27779_cov_37.567696	2200	2	C:0.5	T:0.5
NODE_1000_length_27779_cov_37.567696	2759	2	C:0.5	A:0.5
NODE_1000_length_27779_cov_37.567696	2811	2	A:0.5	G:0.5
NODE_1000_length_27779_cov_37.567696	2822	2	A:0.5	C:0.5
NODE_1000_length_27779_cov_37.567696	2834	2	A:0.5	T:0.5
NODE_1000_length_27779_cov_37.567696	2853	2	G:0.5	C:0.5
NODE_1000_length_27779_cov_37.567696	2935	2	G:0.5	A:0.5
NODE_1000_length_27779_cov_37.567696	2985	2	G:0.5	C:0.5
NODE_1000_length_27779_cov_37.567696	3260	2	A:0.5	G:0.5
NODE_1000_length_27779_cov_37.567696	3741	2	C:0.5	T:0.5
NODE_1000_length_27779_cov_37.567696	3797	2	G:0.5	A:0.5
NODE_1000_length_27779_cov_37.567696	4483	2	G:0.5	A:0.5
NODE_1000_length_27779_cov_37.567696	4986	2	C:0.5	G:0.5
NODE_1000_length_27779_cov_37.567696	6372	2	A:0.5	T:0.5
NODE_1000_length_27779_cov_37.567696	6395	2	T:0.5	C:0.5
NODE_1000_length_27779_cov_37.567696	6980	2	CTGTTT:0.5	CT:0.5
NODE_1000_length_27779_cov_37.567696	8514	2	T:0.5	C:0.5
NODE_1000_length_27779_cov_37.567696	9008	2	C:0.5	G:0.5
NODE_1000_length_27779_cov_37.567696	9458	2	T:0.5	C:0.5
NODE_1000_length_27779_cov_37.567696	10236	2	T:0.5	A:0.5
NODE_1000_length_27779_cov_37.567696	10783	2	CT:0.5	C:0.5
NODE_1000_length_27779_cov_37.567696	11296	2	T:0.5	G:0.5
NODE_1000_length_27779_cov_37.567696	12236	2	T:0.5	A:0.5
NODE_1000_length_27779_cov_37.567696	13410	2	C:0.5	T:0.5
NODE_1000_length_27779_cov_37.567696	13858	2	A:0.5	G:0.5
NODE_1000_length_27779_cov_37.567696	13864	2	C:0.5	T:0.5
NODE_1000_length_27779_cov_37.567696	14553	2	ATT:0.5	ATTT:0.5
NODE_1000_length_27779_cov_37.567696	14804	2	A:0.5	C:0.5
NODE_1000_length_27779_cov_37.567696	15151	2	T:0.5	G:0.5
NODE_1000_length_27779_cov_37.567696	15364	2	T:0.5	G:0.5
NODE_1000_length_27779_cov_37.567696	15596	2	A:0.5	G:0.5
NODE_1000_length_27779_cov_37.567696	16010	2	A:0.5	C:0.5
NODE_1000_length_27779_cov_37.567696	16928	2	T:0.5	C:0.5
NODE_1000_length_27779_cov_37.567696	16971	2	CATAT:0.5	CAT:0.5
NODE_1000_length_27779_cov_37.567696	17002	2	G:0.5	T:0.5
NODE_1000_length_27779_cov_37.567696	17628	2	G:0.5	A:0.5
NODE_1000_length_27779_cov_37.567696	17642	2	C:0.5	T:0.5
NODE_1000_length_27779_cov_37.567696	18110	2	T:0.5	C:0.5
NODE_1000_length_27779_cov_37.567696	19943	2	T:0.5	C:0.5
NODE_1000_length_27779_cov_37.567696	20423	2	T:0.5	G:0.5
NODE_1000_length_27779_cov_37.567696	21319	2	C:0.5	T:0.5
NODE_1000_length_27779_cov_37.567696	21521	2	G:0.5	A:0.5
NODE_1000_length_27779_cov_37.567696	23652	2	C:0.5	G:0.5
NODE_1000_length_27779_cov_37.567696	23811	2	G:0.5	C:0.5
NODE_1000_length_27779_cov_37.567696	25317	2	G:0.5	A:0.5
NODE_1000_length_27779_cov_37.567696	25757	2	ACGAGATCAGGATCACGTTGCGAGATCAGGATCACGTTGCGAGATCAGG:0.5	ACGAGATCAGGATCACGTTGCGAGATCAGG:0.5
NODE_1000_length_27779_cov_37.567696	26030	2	A:0.5	C:0.5
NODE_1000_length_27779_cov_37.567696	26412	2	T:0.5	C:0.5
NODE_1000_length_27779_cov_37.567696	26659	2	T:0.5	C:0.5
NODE_1000_length_27779_cov_37.567696	26925	2	C:0.5	T:0.5
NODE_1000_length_27779_cov_37.567696	27281	2	T:0.5	C:0.5
NODE_1000_length_27779_cov_37.567696	27575	2	A:0.5	G:0.5
NODE_1000_length_27779_cov_37.567696	27668	2	T:0.5	G:0.5
NODE_1001_length_27771_cov_29.788901	815	2	C:0.5	T:0.5
NODE_1001_length_27771_cov_29.788901	886	2	A:0.5	G:0.5
NODE_1001_length_27771_cov_29.788901	1050	2	A:0.5	G:0.5
NODE_1001_length_27771_cov_29.788901	1406	2	G:0.5	T:0.5
NODE_1001_length_27771_cov_29.788901	1538	2	A:0.5	G:0.5
NODE_1001_length_27771_cov_29.788901	1866	2	T:0.5	C:0.5
NODE_1001_length_27771_cov_29.788901	3897	2	C:0.5	T:0.5
NODE_1001_length_27771_cov_29.788901	4128	2	C:0.5	T:0.5
NODE_1001_length_27771_cov_29.788901	4416	2	C:0.5	T:0.5
NODE_1001_length_27771_cov_29.788901	5120	2	G:0.5	C:0.5
NODE_1001_length_27771_cov_29.788901	5495	2	C:0.5	T:0.5
NODE_1001_length_27771_cov_29.788901	5553	2	A:0.5	C:0.5
NODE_1001_length_27771_cov_29.788901	6241	2	C:0.5	T:0.5
NODE_1001_length_27771_cov_29.788901	6583	2	CAAAAAA:0.5	CAAAAAAA:0.5
NODE_1001_length_27771_cov_29.788901	6721	2	T:0.5	G:0.5
NODE_1001_length_27771_cov_29.788901	7363	2	T:0.5	C:0.5
NODE_1001_length_27771_cov_29.788901	7679	2	G:0.5	A:0.5
NODE_1001_length_27771_cov_29.788901	7685	2	C:0.5	T:0.5
NODE_1001_length_27771_cov_29.788901	7778	2	ACAT:0.5	ACATGATTTTCAT:0.5
NODE_1001_length_27771_cov_29.788901	7871	2	T:0.5	A:0.5
NODE_1001_length_27771_cov_29.788901	7905	2	A:0.5	T:0.5
NODE_1001_length_27771_cov_29.788901	8116	2	N:0	A:1
NODE_1001_length_27771_cov_29.788901	9886	2	T:0.5	C:0.5
NODE_1001_length_27771_cov_29.788901	10755	2	A:0.5	G:0.5
NODE_1001_length_27771_cov_29.788901	11280	2	T:0.5	A:0.5
NODE_1001_length_27771_cov_29.788901	11927	2	A:0.5	G:0.5
NODE_1001_length_27771_cov_29.788901	12336	2	G:0.5	A:0.5
NODE_1001_length_27771_cov_29.788901	13159	2	C:0.5	T:0.5
NODE_1001_length_27771_cov_29.788901	14136	2	C:0.5	T:0.5
NODE_1001_length_27771_cov_29.788901	14376	2	T:0.5	A:0.5
NODE_1001_length_27771_cov_29.788901	14377	2	C:0.5	T:0.5
NODE_1001_length_27771_cov_29.788901	15975	2	A:0.5	G:0.5
NODE_1001_length_27771_cov_29.788901	17017	2	C:0.5	T:0.5
NODE_1001_length_27771_cov_29.788901	17148	2	C:0.5	T:0.5
NODE_1001_length_27771_cov_29.788901	17151	2	G:0.5	A:0.5
NODE_1001_length_27771_cov_29.788901	17559	2	A:0.5	T:0.5
NODE_1001_length_27771_cov_29.788901	18223	2	A:0.5	G:0.5
NODE_1001_length_27771_cov_29.788901	18999	2	T:0.5	C:0.5
NODE_1001_length_27771_cov_29.788901	19807	2	G:0.5	A:0.5
NODE_1001_length_27771_cov_29.788901	20417	2	G:0.5	T:0.5
NODE_1001_length_27771_cov_29.788901	21250	2	T:0.5	C:0.5
NODE_1001_length_27771_cov_29.788901	21552	2	G:0.5	C:0.5
NODE_1001_length_27771_cov_29.788901	21638	2	A:0.5	G:0.5
NODE_1001_length_27771_cov_29.788901	21786	2	G:0.5	A:0.5
NODE_1001_length_27771_cov_29.788901	22658	2	G:0.5	A:0.5
NODE_1001_length_27771_cov_29.788901	23596	2	G:0.5	T:0.5
NODE_1001_length_27771_cov_29.788901	24456	2	G:0.5	A:0.5
NODE_1001_length_27771_cov_29.788901	24687	2	T:0.5	C:0.5
NODE_1001_length_27771_cov_29.788901	24827	2	C:0.5	T:0.5
NODE_1001_length_27771_cov_29.788901	25102	2	A:0.5	G:0.5
NODE_1001_length_27771_cov_29.788901	25122	2	G:0.5	T:0.5
NODE_1001_length_27771_cov_29.788901	25131	2	C:0.5	T:0.5
NODE_1001_length_27771_cov_29.788901	26120	2	T:0.5	C:0.5
NODE_1001_length_27771_cov_29.788901	26129	2	G:0.5	A:0.5
NODE_1001_length_27771_cov_29.788901	26869	2	G:0.5	C:0.5
NODE_1001_length_27771_cov_29.788901	26961	2	T:0.5	C:0.5
NODE_1001_length_27771_cov_29.788901	27093	2	G:0.5	T:0.5
NODE_1001_length_27771_cov_29.788901	27501	2	G:0.5	T:0.5
NODE_1001_length_27771_cov_29.788901	27547	2	G:0.5	T:0.5
NODE_1001_length_27771_cov_29.788901	27559	2	G:0.5	C:0.5
NODE_1005_length_27703_cov_34.677733	169	2	A:0.5	G:0.5
NODE_1005_length_27703_cov_34.677733	803	2	C:0.5	A:0.5
NODE_1005_length_27703_cov_34.677733	812	2	C:0.5	G:0.5
NODE_1005_length_27703_cov_34.677733	947	2	C:0.5	T:0.5
NODE_1005_length_27703_cov_34.677733	1425	2	A:0.5	T:0.5
NODE_1005_length_27703_cov_34.677733	1670	2	C:0.5	G:0.5
NODE_1005_length_27703_cov_34.677733	2023	2	A:0.5	G:0.5
NODE_1005_length_27703_cov_34.677733	2251	2	T:0.5	C:0.5
NODE_1005_length_27703_cov_34.677733	3708	2	T:0.5	A:0.5
NODE_1005_length_27703_cov_34.677733	3782	2	C:0.5	T:0.5
NODE_1005_length_27703_cov_34.677733	4687	2	T:0.5	C:0.5
NODE_1005_length_27703_cov_34.677733	5084	2	C:0.5	G:0.5
NODE_1005_length_27703_cov_34.677733	5109	2	C:0.5	G:0.5
NODE_1005_length_27703_cov_34.677733	5315	2	A:0.5	G:0.5
NODE_1005_length_27703_cov_34.677733	5369	2	C:0.5	T:0.5
NODE_1005_length_27703_cov_34.677733	6036	2	C:0.5	T:0.5
NODE_1005_length_27703_cov_34.677733	6464	2	C:0.5	A:0.5
NODE_1005_length_27703_cov_34.677733	6522	2	T:0.5	C:0.5
NODE_1005_length_27703_cov_34.677733	6995	2	A:0.5	T:0.5
NODE_1005_length_27703_cov_34.677733	7256	2	G:0.5	A:0.5
NODE_1005_length_27703_cov_34.677733	7638	2	C:0.5	T:0.5
NODE_1005_length_27703_cov_34.677733	9790	2	CATA:0.5	CA:0.5
NODE_1005_length_27703_cov_34.677733	9970	2	A:0.5	T:0.5
NODE_1005_length_27703_cov_34.677733	10561	2	A:0.5	G:0.5
NODE_1005_length_27703_cov_34.677733	10826	2	C:0.5	G:0.5
NODE_1005_length_27703_cov_34.677733	11718	2	C:0.5	T:0.5
NODE_1005_length_27703_cov_34.677733	12379	2	T:0.5	C:0.5
NODE_1005_length_27703_cov_34.677733	12403	2	C:0.5	T:0.5
NODE_1005_length_27703_cov_34.677733	12412	2	T:0.5	C:0.5
NODE_1005_length_27703_cov_34.677733	12413	2	GAAAAAAAAAAA:0.5	GAAAAAAAAA:0.5
NODE_1005_length_27703_cov_34.677733	12480	2	G:0.5	A:0.5
NODE_1005_length_27703_cov_34.677733	12498	2	C:0.5	A:0.5
NODE_1005_length_27703_cov_34.677733	14152	2	T:0.5	C:0.5
NODE_1005_length_27703_cov_34.677733	14873	2	T:0.5	G:0.5
NODE_1005_length_27703_cov_34.677733	16735	2	G:0.5	A:0.5
NODE_1005_length_27703_cov_34.677733	16838	2	T:0.5	C:0.5
NODE_1005_length_27703_cov_34.677733	16841	2	G:0.5	A:0.5
NODE_1005_length_27703_cov_34.677733	17160	2	C:0.5	T:0.5
NODE_1005_length_27703_cov_34.677733	17374	2	A:0.5	G:0.5
NODE_1005_length_27703_cov_34.677733	18532	2	A:0.5	G:0.5
NODE_1005_length_27703_cov_34.677733	18837	2	C:0.5	G:0.5
NODE_1005_length_27703_cov_34.677733	18987	2	C:0.5	T:0.5
NODE_1005_length_27703_cov_34.677733	19518	2	C:0.5	T:0.5
NODE_1005_length_27703_cov_34.677733	19611	2	A:0.5	C:0.5
NODE_1005_length_27703_cov_34.677733	19942	2	T:0.5	C:0.5
NODE_1005_length_27703_cov_34.677733	20506	2	C:0.5	T:0.5
NODE_1005_length_27703_cov_34.677733	21264	2	C:0.5	T:0.5
NODE_1005_length_27703_cov_34.677733	21361	2	G:0.5	T:0.5
NODE_1005_length_27703_cov_34.677733	21470	2	A:0.5	G:0.5
NODE_1005_length_27703_cov_34.677733	22455	2	T:0.5	A:0.5
NODE_1005_length_27703_cov_34.677733	23146	2	T:0.5	C:0.5
NODE_1005_length_27703_cov_34.677733	23531	2	C:0.5	G:0.5
NODE_1005_length_27703_cov_34.677733	23707	2	C:0.5	T:0.5
NODE_1005_length_27703_cov_34.677733	25201	2	T:0.5	C:0.5
NODE_1005_length_27703_cov_34.677733	25214	2	T:0.5	C:0.5
NODE_1005_length_27703_cov_34.677733	25308	2	A:0.5	T:0.5
NODE_1005_length_27703_cov_34.677733	25435	2	T:0.5	C:0.5
NODE_1005_length_27703_cov_34.677733	27665	2	T:0.5	C:0.5
NODE_1009_length_27515_cov_30.205882	147	2	T:0.5	C:0.5
NODE_1009_length_27515_cov_30.205882	534	2	CCCTC:0.5	CCCTCCTC:0.5
NODE_1009_length_27515_cov_30.205882	2352	2	G:0.5	A:0.5
NODE_1009_length_27515_cov_30.205882	2857	2	T:0.5	A:0.5
NODE_1009_length_27515_cov_30.205882	3893	2	G:0.5	A:0.5
NODE_1009_length_27515_cov_30.205882	4626	2	G:0.5	A:0.5
NODE_1009_length_27515_cov_30.205882	6495	2	T:0.5	C:0.5
NODE_1009_length_27515_cov_30.205882	6809	2	A:0.5	G:0.5
NODE_1009_length_27515_cov_30.205882	6863	2	G:0.5	A:0.5
NODE_1009_length_27515_cov_30.205882	7007	2	C:0.5	T:0.5
NODE_1009_length_27515_cov_30.205882	7764	2	T:0.5	C:0.5
NODE_1009_length_27515_cov_30.205882	8607	2	T:0.5	C:0.5
NODE_1009_length_27515_cov_30.205882	9005	2	G:0.5	A:0.5
NODE_1009_length_27515_cov_30.205882	9054	2	G:0.5	C:0.5
NODE_1009_length_27515_cov_30.205882	10501	2	C:0.5	T:0.5
NODE_1009_length_27515_cov_30.205882	11259	2	C:0.5	T:0.5
NODE_1009_length_27515_cov_30.205882	12064	2	A:0.5	G:0.5
NODE_1009_length_27515_cov_30.205882	12145	2	G:0.5	A:0.5
NODE_1009_length_27515_cov_30.205882	12328	2	G:0.5	A:0.5
NODE_1009_length_27515_cov_30.205882	13595	2	T:0.5	C:0.5
NODE_1009_length_27515_cov_30.205882	14734	2	C:0.5	G:0.5
NODE_1009_length_27515_cov_30.205882	15272	2	C:0.5	T:0.5
NODE_1009_length_27515_cov_30.205882	15923	2	T:0.5	A:0.5
NODE_1009_length_27515_cov_30.205882	15983	2	C:0.5	A:0.5
NODE_1009_length_27515_cov_30.205882	16603	2	G:0.5	A:0.5
NODE_1009_length_27515_cov_30.205882	16998	2	T:0.5	C:0.5
NODE_1009_length_27515_cov_30.205882	17561	2	G:0.5	A:0.5
NODE_1009_length_27515_cov_30.205882	18359	2	T:0.5	A:0.5
NODE_1009_length_27515_cov_30.205882	18662	2	T:0.5	C:0.5
NODE_1009_length_27515_cov_30.205882	18875	2	C:0.5	T:0.5
NODE_1009_length_27515_cov_30.205882	19583	2	C:0.5	T:0.5
NODE_1009_length_27515_cov_30.205882	19639	2	A:0.5	G:0.5
NODE_1009_length_27515_cov_30.205882	20534	2	C:0.5	T:0.5
NODE_1009_length_27515_cov_30.205882	21198	2	C:0.5	A:0.5
NODE_1009_length_27515_cov_30.205882	21387	2	G:0.5	A:0.5
NODE_1009_length_27515_cov_30.205882	22501	2	A:0.5	G:0.5
NODE_1009_length_27515_cov_30.205882	22525	2	G:0.5	T:0.5
NODE_1009_length_27515_cov_30.205882	22740	2	G:0.5	A:0.5
NODE_1009_length_27515_cov_30.205882	24524	2	G:0.5	C:0.5
NODE_1009_length_27515_cov_30.205882	25029	2	A:0.5	G:0.5
NODE_1009_length_27515_cov_30.205882	25547	2	T:0.5	C:0.5
NODE_1009_length_27515_cov_30.205882	26259	2	T:0.5	G:0.5
NODE_1009_length_27515_cov_30.205882	26591	2	T:0.5	G:0.5
NODE_1009_length_27515_cov_30.205882	26860	2	A:0.5	G:0.5
NODE_1009_length_27515_cov_30.205882	27002	2	A:0.5	T:0.5
NODE_1009_length_27515_cov_30.205882	27096	2	A:0.5	G:0.5
NODE_1009_length_27515_cov_30.205882	27404	2	T:0.5	C:0.5
NODE_1011_length_27486_cov_34.472475	177	2	C:0.5	T:0.5
NODE_1011_length_27486_cov_34.472475	184	2	T:0.5	A:0.5
NODE_1011_length_27486_cov_34.472475	201	2	T:0.5	G:0.5
NODE_1011_length_27486_cov_34.472475	204	2	A:0.5	G:0.5
NODE_1011_length_27486_cov_34.472475	602	2	A:0.5	G:0.5
NODE_1011_length_27486_cov_34.472475	830	2	C:0.5	T:0.5
NODE_1011_length_27486_cov_34.472475	1175	2	G:0.5	T:0.5
NODE_1011_length_27486_cov_34.472475	2460	2	C:0.5	T:0.5
NODE_1011_length_27486_cov_34.472475	2690	2	T:0.5	G:0.5
NODE_1011_length_27486_cov_34.472475	3172	2	G:0.5	C:0.5
NODE_1011_length_27486_cov_34.472475	4125	2	T:0.5	A:0.5
NODE_1011_length_27486_cov_34.472475	4304	2	C:0.5	T:0.5
NODE_1011_length_27486_cov_34.472475	4326	2	G:0.5	T:0.5
NODE_1011_length_27486_cov_34.472475	4741	2	T:0.5	C:0.5
NODE_1011_length_27486_cov_34.472475	4744	2	C:0.5	T:0.5
NODE_1011_length_27486_cov_34.472475	5483	2	A:0.5	G:0.5
NODE_1011_length_27486_cov_34.472475	6610	2	A:0.5	G:0.5
NODE_1011_length_27486_cov_34.472475	7044	2	A:0.5	G:0.5
NODE_1011_length_27486_cov_34.472475	7796	2	C:0.5	T:0.5
NODE_1011_length_27486_cov_34.472475	8233	2	A:0.5	G:0.5
NODE_1011_length_27486_cov_34.472475	9019	2	C:0.5	G:0.5
NODE_1011_length_27486_cov_34.472475	9549	2	C:0.5	T:0.5
NODE_1011_length_27486_cov_34.472475	11361	2	G:0.5	T:0.5
NODE_1011_length_27486_cov_34.472475	13547	2	A:0.5	T:0.5
NODE_1011_length_27486_cov_34.472475	13604	2	T:0.5	A:0.5
NODE_1011_length_27486_cov_34.472475	14390	2	T:0.5	G:0.5
NODE_1011_length_27486_cov_34.472475	14635	2	G:0.5	T:0.5
NODE_1011_length_27486_cov_34.472475	16546	2	T:0.5	A:0.5
NODE_1011_length_27486_cov_34.472475	17323	2	G:0.5	A:0.5
NODE_1011_length_27486_cov_34.472475	17726	2	C:0.5	A:0.5
NODE_1011_length_27486_cov_34.472475	18792	2	T:0.5	A:0.5
NODE_1011_length_27486_cov_34.472475	18855	2	A:0.5	C:0.5
NODE_1011_length_27486_cov_34.472475	18903	2	C:0.5	A:0.5
NODE_1011_length_27486_cov_34.472475	20037	2	G:0.5	A:0.5
NODE_1011_length_27486_cov_34.472475	20537	2	G:0.5	A:0.5
NODE_1011_length_27486_cov_34.472475	20649	2	T:0.5	C:0.5
NODE_1011_length_27486_cov_34.472475	23002	2	C:0.5	A:0.5
NODE_1011_length_27486_cov_34.472475	23692	2	A:0.5	G:0.5
NODE_1011_length_27486_cov_34.472475	24034	2	A:0.5	G:0.5
NODE_1011_length_27486_cov_34.472475	24495	2	C:0.5	T:0.5
NODE_1011_length_27486_cov_34.472475	24819	2	GAAAA:0.5	GAAAAA:0.5
NODE_1011_length_27486_cov_34.472475	25294	2	T:0.5	C:0.5
NODE_1011_length_27486_cov_34.472475	26021	2	A:0.5	T:0.5
NODE_1011_length_27486_cov_34.472475	26063	2	A:0.5	C:0.5
NODE_1011_length_27486_cov_34.472475	26075	2	T:0.5	C:0.5
NODE_1011_length_27486_cov_34.472475	26187	2	T:0.5	A:0.5
NODE_1011_length_27486_cov_34.472475	27468	2	G:0.5	A:0.5
NODE_101_length_148730_cov_29.730795	765	2	T:0.5	C:0.5
NODE_101_length_148730_cov_29.730795	840	2	TAAGAAGAA:0.5	TAAGAA:0.5
NODE_101_length_148730_cov_29.730795	846	2	GAATA:0.5	GA:0.5
NODE_101_length_148730_cov_29.730795	893	2	G:0.5	A:0.5
NODE_101_length_148730_cov_29.730795	3300	2	T:0.5	C:0.5
NODE_101_length_148730_cov_29.730795	3534	2	T:0.5	A:0.5
NODE_101_length_148730_cov_29.730795	3573	2	T:0.5	A:0.5
NODE_101_length_148730_cov_29.730795	4590	2	T:0.5	C:0.5
NODE_101_length_148730_cov_29.730795	4765	2	G:0.5	T:0.5
NODE_101_length_148730_cov_29.730795	5129	2	T:0.5	G:0.5
NODE_101_length_148730_cov_29.730795	5568	2	T:0.5	C:0.5
NODE_101_length_148730_cov_29.730795	5600	2	G:0.5	C:0.5
NODE_101_length_148730_cov_29.730795	5763	2	G:0.5	T:0.5
NODE_101_length_148730_cov_29.730795	5804	2	GAAAGGAAAGGAAAGGGTAGGATAGAAAAGGAAAGGAAA:0.5	GAAAGGAAAGGAAAGGGTAGGATAGAAAAGGAAAGGAAAGGGTAGGATAGAAAAGGAAAGGAAA:0.5
NODE_101_length_148730_cov_29.730795	5808	2	GGAAAGGAAAGGGTAGGATAGAAAA:0.5	GGAAAGGAAAGGGTAGGATAGAAAATGAAAGGAAAGGGTAGGATAGAAAA:0.5
NODE_101_length_148730_cov_29.730795	5822	2	AGGATAGAAAAGGAAAGGAAA:0.5	AGGATAGAAAAGGAAAGGAAAGGGTCGGATAGAAAAGGAAAGGAAA:0.5
NODE_101_length_148730_cov_29.730795	5839	2	GAAA:0.5	GAAATGGTAGGATAGAAAAGGAAACAAAA:0.5
NODE_101_length_148730_cov_29.730795	6013	2	N:0	A:1
NODE_101_length_148730_cov_29.730795	6014	2	N:0	T:1
NODE_101_length_148730_cov_29.730795	6015	2	N:0	G:1
NODE_101_length_148730_cov_29.730795	6384	2	A:0.5	T:0.5
NODE_101_length_148730_cov_29.730795	6616	2	C:0.5	A:0.5
NODE_101_length_148730_cov_29.730795	6667	2	G:0.5	C:0.5
NODE_101_length_148730_cov_29.730795	7104	2	A:0.5	C:0.5
NODE_101_length_148730_cov_29.730795	7256	3	N:0	T:1	C:0
NODE_101_length_148730_cov_29.730795	7257	2	N:0	A:1
NODE_101_length_148730_cov_29.730795	7878	2	T:0.5	G:0.5
NODE_101_length_148730_cov_29.730795	7884	2	CAAAGGAAAGGAAAGGAAAGGAAAGGAAA:0.5	CAAATGAAAGGAAAGGAAAGGAAAGGAAAGGAAA:0.5
NODE_101_length_148730_cov_29.730795	7885	2	AAA:0.5	AAATGCAA:0.5
NODE_101_length_148730_cov_29.730795	7886	2	AA:0.5	AATGACA:0.5
NODE_101_length_148730_cov_29.730795	8525	2	C:0.5	T:0.5
NODE_101_length_148730_cov_29.730795	9234	2	A:0.5	G:0.5
NODE_101_length_148730_cov_29.730795	9365	2	A:0.5	G:0.5
NODE_101_length_148730_cov_29.730795	9852	2	T:0.5	C:0.5
NODE_101_length_148730_cov_29.730795	9858	2	T:0.5	C:0.5
NODE_101_length_148730_cov_29.730795	11048	2	A:0.5	G:0.5
NODE_101_length_148730_cov_29.730795	11802	2	A:0.5	G:0.5
NODE_101_length_148730_cov_29.730795	12797	2	C:0.5	G:0.5
NODE_101_length_148730_cov_29.730795	14170	2	GTCTTCT:0.5	GTCT:0.5
NODE_101_length_148730_cov_29.730795	14174	2	TCTCCTC:0.5	TCTC:0.5
NODE_101_length_148730_cov_29.730795	14860	2	T:0.5	C:0.5
NODE_101_length_148730_cov_29.730795	15012	2	A:0.5	T:0.5
NODE_101_length_148730_cov_29.730795	15288	2	A:0.5	C:0.5
NODE_101_length_148730_cov_29.730795	15823	2	T:0.5	G:0.5
NODE_101_length_148730_cov_29.730795	16293	2	G:0.5	T:0.5
NODE_101_length_148730_cov_29.730795	16546	2	G:0.5	A:0.5
NODE_101_length_148730_cov_29.730795	16963	2	C:0.5	T:0.5
NODE_101_length_148730_cov_29.730795	18790	2	C:0.5	T:0.5
NODE_101_length_148730_cov_29.730795	20156	2	A:0.5	G:0.5
NODE_101_length_148730_cov_29.730795	20507	2	T:0.5	A:0.5
NODE_101_length_148730_cov_29.730795	21078	2	G:0.5	A:0.5
NODE_101_length_148730_cov_29.730795	21112	2	C:0.5	T:0.5
NODE_101_length_148730_cov_29.730795	22625	2	A:0.5	C:0.5
NODE_101_length_148730_cov_29.730795	23184	2	A:0.5	G:0.5
NODE_101_length_148730_cov_29.730795	23275	2	C:0.5	G:0.5
NODE_101_length_148730_cov_29.730795	23440	2	C:0.5	G:0.5
NODE_101_length_148730_cov_29.730795	23581	2	T:0.5	C:0.5
NODE_101_length_148730_cov_29.730795	24395	2	T:0.5	C:0.5
NODE_101_length_148730_cov_29.730795	24404	2	G:0.5	A:0.5
NODE_101_length_148730_cov_29.730795	24513	2	C:0.5	G:0.5
NODE_101_length_148730_cov_29.730795	25011	2	A:0.5	G:0.5
NODE_101_length_148730_cov_29.730795	25027	2	T:0.5	G:0.5
NODE_101_length_148730_cov_29.730795	25468	2	T:0.5	A:0.5
NODE_101_length_148730_cov_29.730795	25822	2	C:0.5	T:0.5
NODE_101_length_148730_cov_29.730795	26660	2	C:0.5	T:0.5
NODE_101_length_148730_cov_29.730795	27458	2	G:0.5	A:0.5
NODE_101_length_148730_cov_29.730795	27675	2	C:0.5	T:0.5
NODE_101_length_148730_cov_29.730795	27748	2	G:0.5	A:0.5
NODE_101_length_148730_cov_29.730795	28255	2	A:0.5	G:0.5
NODE_101_length_148730_cov_29.730795	28454	2	A:0.5	G:0.5
NODE_101_length_148730_cov_29.730795	29954	2	A:0.5	G:0.5
NODE_101_length_148730_cov_29.730795	30019	2	G:0.5	A:0.5
NODE_101_length_148730_cov_29.730795	30578	2	T:0.5	C:0.5
NODE_101_length_148730_cov_29.730795	31699	2	C:0.5	T:0.5
NODE_101_length_148730_cov_29.730795	32027	2	G:0.5	C:0.5
NODE_101_length_148730_cov_29.730795	32306	2	C:0.5	T:0.5
NODE_101_length_148730_cov_29.730795	32903	2	TCCACCA:0.5	TCCA:0.5
NODE_101_length_148730_cov_29.730795	32907	2	CCAA:0.5	C:0.5
NODE_101_length_148730_cov_29.730795	33733	2	CTT:0.5	CT:0.5
NODE_101_length_148730_cov_29.730795	34019	2	CTT:0.5	CTTT:0.5
NODE_101_length_148730_cov_29.730795	34081	2	A:0.5	T:0.5
NODE_101_length_148730_cov_29.730795	34496	2	G:0.5	A:0.5
NODE_101_length_148730_cov_29.730795	34772	2	G:0.5	A:0.5
NODE_101_length_148730_cov_29.730795	34906	2	A:0.5	C:0.5
NODE_101_length_148730_cov_29.730795	35660	2	C:0.5	T:0.5
NODE_101_length_148730_cov_29.730795	36043	2	T:0.5	C:0.5
NODE_101_length_148730_cov_29.730795	36091	2	G:0.5	A:0.5
NODE_101_length_148730_cov_29.730795	36107	2	A:0.5	G:0.5
NODE_101_length_148730_cov_29.730795	36198	2	G:0.5	A:0.5
NODE_101_length_148730_cov_29.730795	37073	2	G:0.5	A:0.5
NODE_101_length_148730_cov_29.730795	37169	2	A:0.5	C:0.5
NODE_101_length_148730_cov_29.730795	37597	2	C:0.5	T:0.5
NODE_101_length_148730_cov_29.730795	37994	2	T:0.5	C:0.5
NODE_101_length_148730_cov_29.730795	38410	2	G:0.5	A:0.5
NODE_101_length_148730_cov_29.730795	39054	2	T:0.5	C:0.5
NODE_101_length_148730_cov_29.730795	39070	2	C:0.5	T:0.5
NODE_101_length_148730_cov_29.730795	39114	2	T:0.5	A:0.5
NODE_101_length_148730_cov_29.730795	39249	2	T:0.5	G:0.5
NODE_101_length_148730_cov_29.730795	39599	2	G:0.5	A:0.5
NODE_101_length_148730_cov_29.730795	39621	2	G:0.5	T:0.5
NODE_101_length_148730_cov_29.730795	40297	2	C:0.5	T:0.5
NODE_101_length_148730_cov_29.730795	40300	2	T:0.5	C:0.5
NODE_101_length_148730_cov_29.730795	40321	2	A:0.5	C:0.5
NODE_101_length_148730_cov_29.730795	40324	2	C:0.5	G:0.5
NODE_101_length_148730_cov_29.730795	40334	2	A:0.5	G:0.5
NODE_101_length_148730_cov_29.730795	40356	2	C:0.5	A:0.5
NODE_101_length_148730_cov_29.730795	40358	2	G:0.5	A:0.5
NODE_101_length_148730_cov_29.730795	40365	2	C:0.5	A:0.5
NODE_101_length_148730_cov_29.730795	40370	2	A:0.5	C:0.5
NODE_101_length_148730_cov_29.730795	40382	2	A:0.5	G:0.5
NODE_101_length_148730_cov_29.730795	40440	2	C:0.5	T:0.5
NODE_101_length_148730_cov_29.730795	40454	2	G:0.5	C:0.5
NODE_101_length_148730_cov_29.730795	40620	2	A:0.5	G:0.5
NODE_101_length_148730_cov_29.730795	40839	2	C:0.5	G:0.5
NODE_101_length_148730_cov_29.730795	40846	2	C:0.5	A:0.5
NODE_101_length_148730_cov_29.730795	40847	2	G:0.5	T:0.5
NODE_101_length_148730_cov_29.730795	40856	2	C:0.5	T:0.5
NODE_101_length_148730_cov_29.730795	40868	2	A:0.5	G:0.5
NODE_101_length_148730_cov_29.730795	40875	2	G:0.5	A:0.5
NODE_101_length_148730_cov_29.730795	40880	2	A:0.5	G:0.5
NODE_101_length_148730_cov_29.730795	41627	2	T:0.5	G:0.5
NODE_101_length_148730_cov_29.730795	41760	2	T:0.5	C:0.5
NODE_101_length_148730_cov_29.730795	41840	2	A:0.5	G:0.5
NODE_101_length_148730_cov_29.730795	41885	2	A:0.5	T:0.5
NODE_101_length_148730_cov_29.730795	42714	2	T:0.5	C:0.5
NODE_101_length_148730_cov_29.730795	43654	2	C:0.5	T:0.5
NODE_101_length_148730_cov_29.730795	44391	2	G:0.5	A:0.5
NODE_101_length_148730_cov_29.730795	44745	2	T:0.5	C:0.5
NODE_101_length_148730_cov_29.730795	45904	2	C:0.5	T:0.5
NODE_101_length_148730_cov_29.730795	46864	2	T:0.5	C:0.5
NODE_101_length_148730_cov_29.730795	46878	2	G:0.5	A:0.5
NODE_101_length_148730_cov_29.730795	47394	2	T:0.5	C:0.5
NODE_101_length_148730_cov_29.730795	47609	2	T:0.5	C:0.5
NODE_101_length_148730_cov_29.730795	48562	2	C:0.5	A:0.5
NODE_101_length_148730_cov_29.730795	49714	2	G:0.5	T:0.5
NODE_101_length_148730_cov_29.730795	51635	2	T:0.5	C:0.5
NODE_101_length_148730_cov_29.730795	51679	2	G:0.5	A:0.5
NODE_101_length_148730_cov_29.730795	52013	2	T:0.5	C:0.5
NODE_101_length_148730_cov_29.730795	52100	2	G:0.5	A:0.5
NODE_101_length_148730_cov_29.730795	52985	2	G:0.5	A:0.5
NODE_101_length_148730_cov_29.730795	53165	2	A:0.5	T:0.5
NODE_101_length_148730_cov_29.730795	53362	2	CAATCAAATCAAATCAAATCAAAT:0.5	CAATCAAATCAAATCAAATCAAATCAAAT:0.5
NODE_101_length_148730_cov_29.730795	53364	2	ATCAAATCAA:0.5	ATCAAATCAACTCAAATCAA:0.5
NODE_101_length_148730_cov_29.730795	53385	2	T:0.5	TCAAAA:0.5
NODE_101_length_148730_cov_29.730795	53962	2	G:0.5	A:0.5
NODE_101_length_148730_cov_29.730795	53972	2	G:0.5	C:0.5
NODE_101_length_148730_cov_29.730795	54056	2	C:0.5	T:0.5
NODE_101_length_148730_cov_29.730795	54881	2	A:0.5	G:0.5
NODE_101_length_148730_cov_29.730795	54944	2	G:0.5	T:0.5
NODE_101_length_148730_cov_29.730795	55234	2	C:0.5	T:0.5
NODE_101_length_148730_cov_29.730795	55517	2	T:0.5	C:0.5
NODE_101_length_148730_cov_29.730795	55871	2	T:0.5	C:0.5
NODE_101_length_148730_cov_29.730795	56027	2	C:0.5	T:0.5
NODE_101_length_148730_cov_29.730795	57246	2	T:0.5	C:0.5
NODE_101_length_148730_cov_29.730795	57845	2	TTTATT:0.5	TTT:0.5
NODE_101_length_148730_cov_29.730795	58915	2	A:0.5	G:0.5
NODE_101_length_148730_cov_29.730795	59042	2	CG:0.5	CCTTG:0.5
NODE_101_length_148730_cov_29.730795	59416	2	G:0.5	A:0.5
NODE_101_length_148730_cov_29.730795	59902	2	G:0.5	C:0.5
NODE_101_length_148730_cov_29.730795	60019	2	C:0.5	G:0.5
NODE_101_length_148730_cov_29.730795	60035	2	T:0.5	C:0.5
NODE_101_length_148730_cov_29.730795	61392	2	T:0.5	C:0.5
NODE_101_length_148730_cov_29.730795	61626	2	G:0.5	A:0.5
NODE_101_length_148730_cov_29.730795	61879	2	G:0.5	A:0.5
NODE_101_length_148730_cov_29.730795	62120	2	C:0.5	T:0.5
NODE_101_length_148730_cov_29.730795	62797	2	N:0	G:1
NODE_101_length_148730_cov_29.730795	62798	2	N:0	C:1
NODE_101_length_148730_cov_29.730795	63116	2	G:0.5	A:0.5
NODE_101_length_148730_cov_29.730795	63370	2	C:0.5	T:0.5
NODE_101_length_148730_cov_29.730795	63803	2	T:0.5	C:0.5
NODE_101_length_148730_cov_29.730795	64623	2	G:0.5	A:0.5
NODE_101_length_148730_cov_29.730795	65730	2	A:0.5	G:0.5
NODE_101_length_148730_cov_29.730795	65855	2	G:0.5	C:0.5
NODE_101_length_148730_cov_29.730795	66085	2	G:0.5	A:0.5
NODE_101_length_148730_cov_29.730795	66438	2	C:0.5	T:0.5
NODE_101_length_148730_cov_29.730795	66645	2	C:0.5	A:0.5
NODE_101_length_148730_cov_29.730795	67223	2	C:0.5	T:0.5
NODE_101_length_148730_cov_29.730795	67463	2	A:0.5	C:0.5
NODE_101_length_148730_cov_29.730795	67781	2	T:0.5	A:0.5
NODE_101_length_148730_cov_29.730795	69079	2	C:0.5	T:0.5
NODE_101_length_148730_cov_29.730795	69703	2	A:0.5	G:0.5
NODE_101_length_148730_cov_29.730795	70498	2	A:0.5	G:0.5
NODE_101_length_148730_cov_29.730795	71643	2	T:0.5	C:0.5
NODE_101_length_148730_cov_29.730795	73933	2	G:0.5	A:0.5
NODE_101_length_148730_cov_29.730795	74349	2	C:0.5	T:0.5
NODE_101_length_148730_cov_29.730795	75343	2	T:0.5	A:0.5
NODE_101_length_148730_cov_29.730795	75921	2	T:0.5	A:0.5
NODE_101_length_148730_cov_29.730795	75984	2	T:0.5	A:0.5
NODE_101_length_148730_cov_29.730795	76563	2	G:0.5	A:0.5
NODE_101_length_148730_cov_29.730795	76959	2	G:0.5	A:0.5
NODE_101_length_148730_cov_29.730795	77528	2	T:0.5	A:0.5
NODE_101_length_148730_cov_29.730795	79135	2	C:0.5	T:0.5
NODE_101_length_148730_cov_29.730795	79333	2	T:0.5	C:0.5
NODE_101_length_148730_cov_29.730795	79728	2	G:0.5	A:0.5
NODE_101_length_148730_cov_29.730795	79870	2	T:0.5	C:0.5
NODE_101_length_148730_cov_29.730795	80150	2	G:0.5	A:0.5
NODE_101_length_148730_cov_29.730795	82048	2	C:0.5	T:0.5
NODE_101_length_148730_cov_29.730795	82141	2	CGGAGGAGGAG:0.5	CGGAGGAG:0.5
NODE_101_length_148730_cov_29.730795	82316	2	T:0.5	G:0.5
NODE_101_length_148730_cov_29.730795	83250	2	A:0.5	C:0.5
NODE_101_length_148730_cov_29.730795	83344	2	G:0.5	A:0.5
NODE_101_length_148730_cov_29.730795	83650	2	T:0.5	C:0.5
NODE_101_length_148730_cov_29.730795	83863	2	C:0.5	T:0.5
NODE_101_length_148730_cov_29.730795	84104	2	A:0.5	T:0.5
NODE_101_length_148730_cov_29.730795	85253	3	N:0	G:1	T:0
NODE_101_length_148730_cov_29.730795	85958	2	A:0.5	G:0.5
NODE_101_length_148730_cov_29.730795	86275	2	C:0.5	G:0.5
NODE_101_length_148730_cov_29.730795	86339	2	G:0.5	A:0.5
NODE_101_length_148730_cov_29.730795	86364	2	G:0.5	A:0.5
NODE_101_length_148730_cov_29.730795	86659	2	C:0.5	A:0.5
NODE_101_length_148730_cov_29.730795	87059	2	C:0.5	T:0.5
NODE_101_length_148730_cov_29.730795	87255	2	C:0.5	T:0.5
NODE_101_length_148730_cov_29.730795	87496	2	T:0.5	C:0.5
NODE_101_length_148730_cov_29.730795	88106	2	A:0.5	G:0.5
NODE_101_length_148730_cov_29.730795	88114	2	C:0.5	A:0.5
NODE_101_length_148730_cov_29.730795	88794	2	A:0.5	G:0.5
NODE_101_length_148730_cov_29.730795	89475	2	T:0.5	C:0.5
NODE_101_length_148730_cov_29.730795	89601	2	G:0.5	C:0.5
NODE_101_length_148730_cov_29.730795	89854	2	A:0.5	T:0.5
NODE_101_length_148730_cov_29.730795	89887	2	A:0.5	G:0.5
NODE_101_length_148730_cov_29.730795	89910	2	TGGGG:0.5	TG:0.5
NODE_101_length_148730_cov_29.730795	89912	2	GGGTGGTGGTGGTGGTGGTGG:0.5	GGGTGGTGGTGGTGGTGG:0.5
NODE_101_length_148730_cov_29.730795	90483	2	T:0.5	C:0.5
NODE_101_length_148730_cov_29.730795	90498	2	C:0.5	T:0.5
NODE_101_length_148730_cov_29.730795	90655	2	A:0.5	T:0.5
NODE_101_length_148730_cov_29.730795	90967	2	A:0.5	C:0.5
NODE_101_length_148730_cov_29.730795	91413	2	A:0.5	T:0.5
NODE_101_length_148730_cov_29.730795	91968	2	G:0.5	C:0.5
NODE_101_length_148730_cov_29.730795	92961	2	G:0.5	A:0.5
NODE_101_length_148730_cov_29.730795	94191	2	T:0.5	A:0.5
NODE_101_length_148730_cov_29.730795	94462	2	T:0.5	A:0.5
NODE_101_length_148730_cov_29.730795	95946	2	G:0.5	A:0.5
NODE_101_length_148730_cov_29.730795	96698	2	C:0.5	T:0.5
NODE_101_length_148730_cov_29.730795	96802	2	A:0.5	C:0.5
NODE_101_length_148730_cov_29.730795	97067	2	G:0.5	A:0.5
NODE_101_length_148730_cov_29.730795	97124	2	C:0.5	T:0.5
NODE_101_length_148730_cov_29.730795	97891	2	G:0.5	T:0.5
NODE_101_length_148730_cov_29.730795	99681	2	T:0.5	G:0.5
NODE_101_length_148730_cov_29.730795	99732	2	A:0.5	T:0.5
NODE_101_length_148730_cov_29.730795	100000	2	G:0.5	A:0.5
NODE_101_length_148730_cov_29.730795	100010	2	C:0.5	T:0.5
NODE_101_length_148730_cov_29.730795	100312	2	A:0.5	G:0.5
NODE_101_length_148730_cov_29.730795	101243	2	C:0.5	T:0.5
NODE_101_length_148730_cov_29.730795	101438	2	G:0.5	A:0.5
NODE_101_length_148730_cov_29.730795	102019	2	A:0.5	G:0.5
NODE_101_length_148730_cov_29.730795	103611	2	A:0.5	G:0.5
NODE_101_length_148730_cov_29.730795	103622	2	C:0.5	T:0.5
NODE_101_length_148730_cov_29.730795	103645	2	G:0.5	A:0.5
NODE_101_length_148730_cov_29.730795	103761	2	C:0.5	T:0.5
NODE_101_length_148730_cov_29.730795	105050	2	A:0.5	G:0.5
NODE_101_length_148730_cov_29.730795	105081	2	A:0.5	G:0.5
NODE_101_length_148730_cov_29.730795	105583	2	G:0.5	A:0.5
NODE_101_length_148730_cov_29.730795	105758	2	A:0.5	T:0.5
NODE_101_length_148730_cov_29.730795	106812	2	A:0.5	G:0.5
NODE_101_length_148730_cov_29.730795	107118	2	A:0.5	G:0.5
NODE_101_length_148730_cov_29.730795	107526	2	T:0.5	C:0.5
NODE_101_length_148730_cov_29.730795	110734	2	T:0.5	A:0.5
NODE_101_length_148730_cov_29.730795	111808	2	C:0.5	T:0.5
NODE_101_length_148730_cov_29.730795	112342	2	C:0.5	T:0.5
NODE_101_length_148730_cov_29.730795	112581	2	T:0.5	G:0.5
NODE_101_length_148730_cov_29.730795	112852	2	G:0.5	A:0.5
NODE_101_length_148730_cov_29.730795	115194	2	T:0.5	A:0.5
NODE_101_length_148730_cov_29.730795	115865	2	A:0.5	G:0.5
NODE_101_length_148730_cov_29.730795	115955	2	A:0.5	T:0.5
NODE_101_length_148730_cov_29.730795	116000	2	G:0.5	A:0.5
NODE_101_length_148730_cov_29.730795	117014	2	A:0.5	T:0.5
NODE_101_length_148730_cov_29.730795	117204	2	C:0.5	T:0.5
NODE_101_length_148730_cov_29.730795	118036	2	G:0.5	A:0.5
NODE_101_length_148730_cov_29.730795	119209	2	C:0.5	T:0.5
NODE_101_length_148730_cov_29.730795	119220	2	T:0.5	C:0.5
NODE_101_length_148730_cov_29.730795	120575	2	T:0.5	A:0.5
NODE_101_length_148730_cov_29.730795	120992	2	T:0.5	A:0.5
NODE_101_length_148730_cov_29.730795	122033	2	T:0.5	C:0.5
NODE_101_length_148730_cov_29.730795	122382	2	T:0.5	C:0.5
NODE_101_length_148730_cov_29.730795	122888	2	T:0.5	C:0.5
NODE_101_length_148730_cov_29.730795	123038	2	G:0.5	A:0.5
NODE_101_length_148730_cov_29.730795	123080	2	T:0.5	G:0.5
NODE_101_length_148730_cov_29.730795	123252	2	A:0.5	G:0.5
NODE_101_length_148730_cov_29.730795	123445	2	C:0.5	A:0.5
NODE_101_length_148730_cov_29.730795	124430	2	A:0.5	G:0.5
NODE_101_length_148730_cov_29.730795	125109	2	T:0.5	A:0.5
NODE_101_length_148730_cov_29.730795	125453	2	A:0.5	G:0.5
NODE_101_length_148730_cov_29.730795	125653	2	C:0.5	G:0.5
NODE_101_length_148730_cov_29.730795	125745	2	A:0.5	G:0.5
NODE_101_length_148730_cov_29.730795	125777	2	G:0.5	C:0.5
NODE_101_length_148730_cov_29.730795	125887	2	T:0.5	C:0.5
NODE_101_length_148730_cov_29.730795	125980	2	C:0.5	T:0.5
NODE_101_length_148730_cov_29.730795	126025	2	C:0.5	T:0.5
NODE_101_length_148730_cov_29.730795	128193	2	TG:0.5	TGATGTAG:0.5
NODE_101_length_148730_cov_29.730795	128196	2	TGTAGTAGTAGTAGTAGTAGTAGTA:0.5	TGTAGTAGTAGTAGTAGTAGTAGTAGTAGTA:0.5
NODE_101_length_148730_cov_29.730795	128201	2	TAGTAG:0.5	TAGTAGGAGTAG:0.5
NODE_101_length_148730_cov_29.730795	128207	2	TAGTAG:0.5	TAGTAGAAGTAG:0.5
NODE_101_length_148730_cov_29.730795	128485	2	T:0.5	C:0.5
NODE_101_length_148730_cov_29.730795	129035	2	T:0.5	A:0.5
NODE_101_length_148730_cov_29.730795	129262	2	A:0.5	G:0.5
NODE_101_length_148730_cov_29.730795	129625	2	T:0.5	C:0.5
NODE_101_length_148730_cov_29.730795	130010	2	A:0.5	G:0.5
NODE_101_length_148730_cov_29.730795	131908	2	T:0.5	C:0.5
NODE_101_length_148730_cov_29.730795	131914	2	G:0.5	A:0.5
NODE_101_length_148730_cov_29.730795	131932	2	T:0.5	C:0.5
NODE_101_length_148730_cov_29.730795	131944	2	T:0.5	C:0.5
NODE_101_length_148730_cov_29.730795	131947	2	T:0.5	C:0.5
NODE_101_length_148730_cov_29.730795	131950	2	G:0.5	C:0.5
NODE_101_length_148730_cov_29.730795	131952	2	G:0.5	A:0.5
NODE_101_length_148730_cov_29.730795	131959	2	G:0.5	C:0.5
NODE_101_length_148730_cov_29.730795	131962	2	T:0.5	C:0.5
NODE_101_length_148730_cov_29.730795	131983	2	G:0.5	C:0.5
NODE_101_length_148730_cov_29.730795	131986	2	G:0.5	A:0.5
NODE_101_length_148730_cov_29.730795	131989	2	A:0.5	G:0.5
NODE_101_length_148730_cov_29.730795	131998	2	A:0.5	G:0.5
NODE_101_length_148730_cov_29.730795	132001	2	T:0.5	G:0.5
NODE_101_length_148730_cov_29.730795	132007	2	G:0.5	C:0.5
NODE_101_length_148730_cov_29.730795	132013	2	T:0.5	C:0.5
NODE_101_length_148730_cov_29.730795	132022	2	G:0.5	C:0.5
NODE_101_length_148730_cov_29.730795	134562	2	T:0.5	C:0.5
NODE_101_length_148730_cov_29.730795	134925	2	T:0.5	G:0.5
NODE_101_length_148730_cov_29.730795	135192	2	C:0.5	T:0.5
NODE_101_length_148730_cov_29.730795	136913	2	C:0.5	A:0.5
NODE_101_length_148730_cov_29.730795	137034	2	T:0.5	C:0.5
NODE_101_length_148730_cov_29.730795	138028	2	G:0.5	C:0.5
NODE_101_length_148730_cov_29.730795	138927	2	T:0.5	C:0.5
NODE_101_length_148730_cov_29.730795	140280	2	G:0.5	A:0.5
NODE_101_length_148730_cov_29.730795	141153	2	A:0.5	G:0.5
NODE_101_length_148730_cov_29.730795	142241	2	G:0.5	A:0.5
NODE_101_length_148730_cov_29.730795	142325	2	A:0.5	G:0.5
NODE_101_length_148730_cov_29.730795	142362	2	T:0.5	G:0.5
NODE_101_length_148730_cov_29.730795	142854	2	A:0.5	G:0.5
NODE_101_length_148730_cov_29.730795	146493	2	AG:0.5	AGG:0.5
NODE_101_length_148730_cov_29.730795	146907	2	A:0.5	G:0.5
NODE_101_length_148730_cov_29.730795	148026	2	T:0.5	C:0.5
NODE_101_length_148730_cov_29.730795	148424	2	C:0.5	T:0.5
NODE_101_length_148730_cov_29.730795	148522	2	A:0.5	G:0.5
NODE_101_length_148730_cov_29.730795	148530	2	T:0.5	C:0.5
NODE_101_length_148730_cov_29.730795	148659	2	G:0.5	A:0.5
NODE_101_length_148730_cov_29.730795	148665	2	A:0.5	G:0.5
NODE_101_length_148730_cov_29.730795	148667	2	T:0.5	C:0.5
NODE_101_length_148730_cov_29.730795	148670	2	G:0.5	A:0.5
NODE_101_length_148730_cov_29.730795	148672	2	C:0.5	A:0.5
NODE_101_length_148730_cov_29.730795	148688	2	C:0.5	T:0.5
NODE_101_length_148730_cov_29.730795	148689	2	G:0.5	A:0.5
NODE_101_length_148730_cov_29.730795	148708	2	T:0.5	C:0.5
NODE_101_length_148730_cov_29.730795	148712	2	A:0.5	C:0.5
NODE_1030_length_26970_cov_36.415205	312	2	C:0.5	T:0.5
NODE_1030_length_26970_cov_36.415205	568	2	T:0.5	G:0.5
NODE_1030_length_26970_cov_36.415205	737	2	C:0.5	T:0.5
NODE_1030_length_26970_cov_36.415205	779	2	G:0.5	A:0.5
NODE_1030_length_26970_cov_36.415205	891	2	T:0.5	G:0.5
NODE_1030_length_26970_cov_36.415205	1044	2	G:0.5	A:0.5
NODE_1030_length_26970_cov_36.415205	1434	2	GAAA:0.5	GAAATAAA:0.5
NODE_1030_length_26970_cov_36.415205	1437	2	A:0.5	ATAAT:0.5
NODE_1030_length_26970_cov_36.415205	1560	2	G:0.5	T:0.5
NODE_1030_length_26970_cov_36.415205	2485	2	A:0.5	G:0.5
NODE_1030_length_26970_cov_36.415205	2536	2	C:0.5	T:0.5
NODE_1030_length_26970_cov_36.415205	3867	2	C:0.5	T:0.5
NODE_1030_length_26970_cov_36.415205	4005	2	G:0.5	A:0.5
NODE_1030_length_26970_cov_36.415205	4292	2	C:0.5	G:0.5
NODE_1030_length_26970_cov_36.415205	5270	2	A:0.5	G:0.5
NODE_1030_length_26970_cov_36.415205	5352	2	G:0.5	A:0.5
NODE_1030_length_26970_cov_36.415205	6415	2	CCTCT:0.5	CCT:0.5
NODE_1030_length_26970_cov_36.415205	6580	2	A:0.5	G:0.5
NODE_1030_length_26970_cov_36.415205	6756	2	A:0.5	G:0.5
NODE_1030_length_26970_cov_36.415205	6783	2	C:0.5	A:0.5
NODE_1030_length_26970_cov_36.415205	7528	2	A:0.5	C:0.5
NODE_1030_length_26970_cov_36.415205	7876	2	N:0	T:1
NODE_1030_length_26970_cov_36.415205	7877	2	N:0	T:1
NODE_1030_length_26970_cov_36.415205	8383	2	T:0.5	G:0.5
NODE_1030_length_26970_cov_36.415205	8704	2	C:0.5	T:0.5
NODE_1030_length_26970_cov_36.415205	8796	2	C:0.5	T:0.5
NODE_1030_length_26970_cov_36.415205	9169	2	T:0.5	C:0.5
NODE_1030_length_26970_cov_36.415205	10351	2	A:0.5	C:0.5
NODE_1030_length_26970_cov_36.415205	11073	2	C:0.5	T:0.5
NODE_1030_length_26970_cov_36.415205	11199	2	C:0.5	T:0.5
NODE_1030_length_26970_cov_36.415205	11295	2	C:0.5	G:0.5
NODE_1030_length_26970_cov_36.415205	11637	2	G:0.5	T:0.5
NODE_1030_length_26970_cov_36.415205	11773	2	G:0.5	A:0.5
NODE_1030_length_26970_cov_36.415205	12186	2	C:0.5	T:0.5
NODE_1030_length_26970_cov_36.415205	12251	2	A:0.5	G:0.5
NODE_1030_length_26970_cov_36.415205	12267	2	C:0.5	T:0.5
NODE_1030_length_26970_cov_36.415205	12542	2	T:0.5	C:0.5
NODE_1030_length_26970_cov_36.415205	13293	2	T:0.5	C:0.5
NODE_1030_length_26970_cov_36.415205	13420	2	ATTTTTTT:0.5	ATTTTTTTT:0.5
NODE_1030_length_26970_cov_36.415205	13470	2	C:0.5	T:0.5
NODE_1030_length_26970_cov_36.415205	13538	2	T:0.5	A:0.5
NODE_1030_length_26970_cov_36.415205	13566	2	T:0.5	A:0.5
NODE_1030_length_26970_cov_36.415205	13567	2	T:0.5	C:0.5
NODE_1030_length_26970_cov_36.415205	13573	2	C:0.5	T:0.5
NODE_1030_length_26970_cov_36.415205	13990	2	A:0.5	G:0.5
NODE_1030_length_26970_cov_36.415205	14081	2	A:0.5	T:0.5
NODE_1030_length_26970_cov_36.415205	14155	2	G:0.5	A:0.5
NODE_1030_length_26970_cov_36.415205	14229	2	C:0.5	T:0.5
NODE_1030_length_26970_cov_36.415205	15185	2	T:0.5	A:0.5
NODE_1030_length_26970_cov_36.415205	15481	2	A:0.5	C:0.5
NODE_1030_length_26970_cov_36.415205	15526	2	C:0.5	A:0.5
NODE_1030_length_26970_cov_36.415205	15715	2	G:0.5	A:0.5
NODE_1030_length_26970_cov_36.415205	16820	2	C:0.5	T:0.5
NODE_1030_length_26970_cov_36.415205	16835	2	T:0.5	A:0.5
NODE_1030_length_26970_cov_36.415205	17013	2	G:0.5	T:0.5
NODE_1030_length_26970_cov_36.415205	17179	2	CAGAGAGAGAGAGAGAGAGAG:0.5	CAGAGAGAGAGAGAGAG:0.5
NODE_1030_length_26970_cov_36.415205	17225	2	C:0.5	T:0.5
NODE_1030_length_26970_cov_36.415205	17309	2	A:0.5	G:0.5
NODE_1030_length_26970_cov_36.415205	17651	2	T:0.5	C:0.5
NODE_1030_length_26970_cov_36.415205	19703	2	C:0.5	T:0.5
NODE_1030_length_26970_cov_36.415205	19994	2	A:0.5	G:0.5
NODE_1030_length_26970_cov_36.415205	20665	2	GAAAAA:0.5	GAAAAAA:0.5
NODE_1030_length_26970_cov_36.415205	21057	2	T:0.5	TG:0.5
NODE_1030_length_26970_cov_36.415205	21106	2	C:0.5	G:0.5
NODE_1030_length_26970_cov_36.415205	21191	2	C:0.5	T:0.5
NODE_1030_length_26970_cov_36.415205	21618	2	G:0.5	T:0.5
NODE_1030_length_26970_cov_36.415205	21619	2	A:0.5	T:0.5
NODE_1030_length_26970_cov_36.415205	21620	2	A:0.5	C:0.5
NODE_1030_length_26970_cov_36.415205	21642	2	G:0.5	C:0.5
NODE_1030_length_26970_cov_36.415205	21844	2	G:0.5	A:0.5
NODE_1030_length_26970_cov_36.415205	22110	2	TGAGAG:0.5	TGAG:0.5
NODE_1030_length_26970_cov_36.415205	22519	2	A:0.5	G:0.5
NODE_1030_length_26970_cov_36.415205	23232	2	G:0.5	A:0.5
NODE_1030_length_26970_cov_36.415205	23235	2	G:0.5	A:0.5
NODE_1030_length_26970_cov_36.415205	23244	2	T:0.5	G:0.5
NODE_1030_length_26970_cov_36.415205	23255	2	A:0.5	T:0.5
NODE_1030_length_26970_cov_36.415205	23261	2	C:0.5	A:0.5
NODE_1030_length_26970_cov_36.415205	23293	2	T:0.5	C:0.5
NODE_1030_length_26970_cov_36.415205	23322	2	T:0.5	C:0.5
NODE_1030_length_26970_cov_36.415205	23333	2	A:0.5	C:0.5
NODE_1030_length_26970_cov_36.415205	23345	2	C:0.5	T:0.5
NODE_1030_length_26970_cov_36.415205	23398	2	A:0.5	G:0.5
NODE_1030_length_26970_cov_36.415205	23429	2	G:0.5	T:0.5
NODE_1030_length_26970_cov_36.415205	23462	2	T:0.5	G:0.5
NODE_1030_length_26970_cov_36.415205	23489	2	C:0.5	T:0.5
NODE_1030_length_26970_cov_36.415205	23499	2	T:0.5	A:0.5
NODE_1030_length_26970_cov_36.415205	23513	2	T:0.5	A:0.5
NODE_1030_length_26970_cov_36.415205	23522	2	G:0.5	C:0.5
NODE_1030_length_26970_cov_36.415205	23532	2	C:0.5	T:0.5
NODE_1030_length_26970_cov_36.415205	23550	2	C:0.5	T:0.5
NODE_1030_length_26970_cov_36.415205	23555	2	G:0.5	A:0.5
NODE_1030_length_26970_cov_36.415205	23560	2	G:0.5	A:0.5
NODE_1030_length_26970_cov_36.415205	23561	2	C:0.5	T:0.5
NODE_1030_length_26970_cov_36.415205	23566	2	C:0.5	T:0.5
NODE_1030_length_26970_cov_36.415205	23568	2	G:0.5	C:0.5
NODE_1030_length_26970_cov_36.415205	23589	2	A:0.5	C:0.5
NODE_1030_length_26970_cov_36.415205	23592	2	T:0.5	A:0.5
NODE_1030_length_26970_cov_36.415205	23629	2	T:0.5	A:0.5
NODE_1030_length_26970_cov_36.415205	23631	2	T:0.5	C:0.5
NODE_1030_length_26970_cov_36.415205	23633	2	C:0.5	T:0.5
NODE_1030_length_26970_cov_36.415205	23634	2	G:0.5	A:0.5
NODE_1030_length_26970_cov_36.415205	23640	2	G:0.5	C:0.5
NODE_1030_length_26970_cov_36.415205	23745	2	C:0.5	A:0.5
NODE_1030_length_26970_cov_36.415205	23782	2	A:0.5	G:0.5
NODE_1030_length_26970_cov_36.415205	23835	2	A:0.5	G:0.5
NODE_1030_length_26970_cov_36.415205	23841	2	T:0.5	C:0.5
NODE_1030_length_26970_cov_36.415205	23843	2	C:0.5	G:0.5
NODE_1030_length_26970_cov_36.415205	23859	2	A:0.5	G:0.5
NODE_1030_length_26970_cov_36.415205	23867	2	C:0.5	A:0.5
NODE_1030_length_26970_cov_36.415205	23882	2	T:0.5	G:0.5
NODE_1030_length_26970_cov_36.415205	23886	2	A:0.5	G:0.5
NODE_1030_length_26970_cov_36.415205	23887	2	A:0.5	G:0.5
NODE_1030_length_26970_cov_36.415205	23895	2	G:0.5	T:0.5
NODE_1030_length_26970_cov_36.415205	23899	2	T:0.5	C:0.5
NODE_1030_length_26970_cov_36.415205	23911	2	G:0.5	T:0.5
NODE_1030_length_26970_cov_36.415205	23923	2	T:0.5	C:0.5
NODE_1030_length_26970_cov_36.415205	23948	2	G:0.5	A:0.5
NODE_1030_length_26970_cov_36.415205	23973	2	T:0.5	G:0.5
NODE_1030_length_26970_cov_36.415205	23979	2	T:0.5	G:0.5
NODE_1030_length_26970_cov_36.415205	24022	2	A:0.5	G:0.5
NODE_1030_length_26970_cov_36.415205	24151	2	C:0.5	A:0.5
NODE_1030_length_26970_cov_36.415205	24178	2	T:0.5	A:0.5
NODE_1030_length_26970_cov_36.415205	24210	2	C:0.5	T:0.5
NODE_1030_length_26970_cov_36.415205	24215	2	T:0.5	C:0.5
NODE_1030_length_26970_cov_36.415205	24253	2	G:0.5	A:0.5
NODE_1030_length_26970_cov_36.415205	24257	2	G:0.5	A:0.5
NODE_1030_length_26970_cov_36.415205	24288	2	T:0.5	C:0.5
NODE_1030_length_26970_cov_36.415205	24312	2	G:0.5	A:0.5
NODE_1030_length_26970_cov_36.415205	24315	2	C:0.5	T:0.5
NODE_1030_length_26970_cov_36.415205	24343	2	C:0.5	T:0.5
NODE_1030_length_26970_cov_36.415205	24345	2	G:0.5	A:0.5
NODE_1030_length_26970_cov_36.415205	24350	2	T:0.5	A:0.5
NODE_1030_length_26970_cov_36.415205	24357	2	A:0.5	G:0.5
NODE_1030_length_26970_cov_36.415205	24407	2	C:0.5	T:0.5
NODE_1030_length_26970_cov_36.415205	24504	2	C:0.5	T:0.5
NODE_1030_length_26970_cov_36.415205	24549	2	C:0.5	T:0.5
NODE_1030_length_26970_cov_36.415205	24552	2	C:0.5	T:0.5
NODE_1030_length_26970_cov_36.415205	24633	2	C:0.5	T:0.5
NODE_1030_length_26970_cov_36.415205	24636	2	G:0.5	C:0.5
NODE_1030_length_26970_cov_36.415205	24651	2	G:0.5	A:0.5
NODE_1030_length_26970_cov_36.415205	24756	2	T:0.5	C:0.5
NODE_1030_length_26970_cov_36.415205	24785	2	T:0.5	C:0.5
NODE_1030_length_26970_cov_36.415205	24801	2	T:0.5	G:0.5
NODE_1030_length_26970_cov_36.415205	24820	2	G:0.5	A:0.5
NODE_1030_length_26970_cov_36.415205	24838	2	G:0.5	A:0.5
NODE_1030_length_26970_cov_36.415205	24849	2	T:0.5	G:0.5
NODE_1030_length_26970_cov_36.415205	25147	2	G:0.5	A:0.5
NODE_1030_length_26970_cov_36.415205	25191	2	T:0.5	G:0.5
NODE_1030_length_26970_cov_36.415205	25236	2	C:0.5	G:0.5
NODE_1030_length_26970_cov_36.415205	25311	2	A:0.5	G:0.5
NODE_1030_length_26970_cov_36.415205	25389	2	C:0.5	G:0.5
NODE_1030_length_26970_cov_36.415205	25471	2	A:0.5	G:0.5
NODE_1030_length_26970_cov_36.415205	25515	2	G:0.5	A:0.5
NODE_1030_length_26970_cov_36.415205	25523	2	G:0.5	A:0.5
NODE_1030_length_26970_cov_36.415205	25614	2	A:0.5	G:0.5
NODE_1030_length_26970_cov_36.415205	25657	2	A:0.5	G:0.5
NODE_1030_length_26970_cov_36.415205	25901	2	A:0.5	G:0.5
NODE_1030_length_26970_cov_36.415205	25978	2	G:0.5	A:0.5
NODE_1030_length_26970_cov_36.415205	26037	2	T:0.5	G:0.5
NODE_1030_length_26970_cov_36.415205	26177	2	C:0.5	G:0.5
NODE_1030_length_26970_cov_36.415205	26196	2	T:0.5	A:0.5
NODE_1030_length_26970_cov_36.415205	26217	2	A:0.5	C:0.5
NODE_1030_length_26970_cov_36.415205	26289	2	T:0.5	C:0.5
NODE_1030_length_26970_cov_36.415205	26360	2	G:0.5	A:0.5
NODE_1030_length_26970_cov_36.415205	26460	2	T:0.5	G:0.5
NODE_1030_length_26970_cov_36.415205	26481	2	T:0.5	G:0.5
NODE_1030_length_26970_cov_36.415205	26485	2	G:0.5	A:0.5
NODE_1030_length_26970_cov_36.415205	26514	2	G:0.5	A:0.5
NODE_1030_length_26970_cov_36.415205	26517	2	A:0.5	G:0.5
NODE_1030_length_26970_cov_36.415205	26565	2	G:0.5	A:0.5
NODE_1030_length_26970_cov_36.415205	26596	2	A:0.5	T:0.5
NODE_1030_length_26970_cov_36.415205	26634	2	T:0.5	C:0.5
NODE_1030_length_26970_cov_36.415205	26658	2	A:0.5	G:0.5
NODE_1030_length_26970_cov_36.415205	26700	2	AAGAGAGAGA:0.5	AAGAGAGA:0.5
NODE_1030_length_26970_cov_36.415205	26730	2	T:0.5	C:0.5
NODE_1030_length_26970_cov_36.415205	26742	2	G:0.5	A:0.5
NODE_1030_length_26970_cov_36.415205	26766	2	C:0.5	G:0.5
NODE_1030_length_26970_cov_36.415205	26773	2	AGAG:0.5	AGAGGAG:0.5
NODE_1030_length_26970_cov_36.415205	26775	2	A:0.5	G:0.5
NODE_1030_length_26970_cov_36.415205	26798	2	T:0.5	A:0.5
NODE_1030_length_26970_cov_36.415205	26813	2	C:0.5	T:0.5
NODE_1030_length_26970_cov_36.415205	26859	2	T:0.5	C:0.5
NODE_1031_length_26952_cov_29.350695	424	2	C:0.5	A:0.5
NODE_1031_length_26952_cov_29.350695	845	2	T:0.5	C:0.5
NODE_1031_length_26952_cov_29.350695	847	2	A:0.5	G:0.5
NODE_1031_length_26952_cov_29.350695	849	2	C:0.5	T:0.5
NODE_1031_length_26952_cov_29.350695	854	2	G:0.5	A:0.5
NODE_1031_length_26952_cov_29.350695	859	2	T:0.5	G:0.5
NODE_1031_length_26952_cov_29.350695	900	2	G:0.5	A:0.5
NODE_1031_length_26952_cov_29.350695	917	2	G:0.5	A:0.5
NODE_1031_length_26952_cov_29.350695	979	2	G:0.5	A:0.5
NODE_1031_length_26952_cov_29.350695	1005	2	T:0.5	C:0.5
NODE_1031_length_26952_cov_29.350695	1006	2	A:0.5	G:0.5
NODE_1031_length_26952_cov_29.350695	1008	2	C:0.5	G:0.5
NODE_1031_length_26952_cov_29.350695	1010	2	A:0.5	G:0.5
NODE_1031_length_26952_cov_29.350695	1033	2	A:0.5	C:0.5
NODE_1031_length_26952_cov_29.350695	1034	2	A:0.5	T:0.5
NODE_1031_length_26952_cov_29.350695	1049	2	G:0.5	A:0.5
NODE_1031_length_26952_cov_29.350695	1069	2	G:0.5	T:0.5
NODE_1031_length_26952_cov_29.350695	1108	2	T:0.5	G:0.5
NODE_1031_length_26952_cov_29.350695	1146	2	T:0.5	C:0.5
NODE_1031_length_26952_cov_29.350695	1183	2	C:0.5	A:0.5
NODE_1031_length_26952_cov_29.350695	1187	2	C:0.5	G:0.5
NODE_1031_length_26952_cov_29.350695	1235	2	C:0.5	A:0.5
NODE_1031_length_26952_cov_29.350695	1276	2	C:0.5	A:0.5
NODE_1031_length_26952_cov_29.350695	1370	2	A:0.5	G:0.5
NODE_1031_length_26952_cov_29.350695	1371	2	G:0.5	T:0.5
NODE_1031_length_26952_cov_29.350695	1412	2	C:0.5	T:0.5
NODE_1031_length_26952_cov_29.350695	1419	2	A:0.5	T:0.5
NODE_1031_length_26952_cov_29.350695	1451	2	G:0.5	T:0.5
NODE_1031_length_26952_cov_29.350695	1472	2	A:0.5	G:0.5
NODE_1031_length_26952_cov_29.350695	1477	2	A:0.5	G:0.5
NODE_1031_length_26952_cov_29.350695	1478	2	A:0.5	G:0.5
NODE_1031_length_26952_cov_29.350695	1482	2	C:0.5	T:0.5
NODE_1031_length_26952_cov_29.350695	1490	2	A:0.5	G:0.5
NODE_1031_length_26952_cov_29.350695	1501	2	A:0.5	T:0.5
NODE_1031_length_26952_cov_29.350695	1506	2	G:0.5	A:0.5
NODE_1031_length_26952_cov_29.350695	1508	2	G:0.5	C:0.5
NODE_1031_length_26952_cov_29.350695	1529	2	G:0.5	A:0.5
NODE_1031_length_26952_cov_29.350695	1541	2	T:0.5	C:0.5
NODE_1031_length_26952_cov_29.350695	1550	2	T:0.5	A:0.5
NODE_1031_length_26952_cov_29.350695	1574	2	T:0.5	A:0.5
NODE_1031_length_26952_cov_29.350695	1592	2	A:0.5	T:0.5
NODE_1031_length_26952_cov_29.350695	1598	2	G:0.5	A:0.5
NODE_1031_length_26952_cov_29.350695	1601	2	C:0.5	T:0.5
NODE_1031_length_26952_cov_29.350695	1603	2	G:0.5	C:0.5
NODE_1031_length_26952_cov_29.350695	1617	2	G:0.5	T:0.5
NODE_1031_length_26952_cov_29.350695	1618	2	G:0.5	C:0.5
NODE_1031_length_26952_cov_29.350695	1681	2	G:0.5	T:0.5
NODE_1031_length_26952_cov_29.350695	1683	2	C:0.5	T:0.5
NODE_1031_length_26952_cov_29.350695	1684	2	G:0.5	T:0.5
NODE_1031_length_26952_cov_29.350695	1686	2	G:0.5	C:0.5
NODE_1031_length_26952_cov_29.350695	1690	2	T:0.5	G:0.5
NODE_1031_length_26952_cov_29.350695	1701	2	T:0.5	C:0.5
NODE_1031_length_26952_cov_29.350695	1702	2	A:0.5	G:0.5
NODE_1031_length_26952_cov_29.350695	1712	2	G:0.5	A:0.5
NODE_1031_length_26952_cov_29.350695	1731	2	C:0.5	T:0.5
NODE_1031_length_26952_cov_29.350695	1769	2	A:0.5	G:0.5
NODE_1031_length_26952_cov_29.350695	1772	2	A:0.5	G:0.5
NODE_1031_length_26952_cov_29.350695	1773	2	A:0.5	G:0.5
NODE_1031_length_26952_cov_29.350695	1815	2	T:0.5	G:0.5
NODE_1031_length_26952_cov_29.350695	1829	2	C:0.5	T:0.5
NODE_1031_length_26952_cov_29.350695	1833	2	A:0.5	G:0.5
NODE_1031_length_26952_cov_29.350695	1843	2	G:0.5	T:0.5
NODE_1031_length_26952_cov_29.350695	1845	2	T:0.5	A:0.5
NODE_1031_length_26952_cov_29.350695	1865	2	T:0.5	C:0.5
NODE_1031_length_26952_cov_29.350695	1873	2	C:0.5	G:0.5
NODE_1031_length_26952_cov_29.350695	1889	2	C:0.5	T:0.5
NODE_1031_length_26952_cov_29.350695	1890	2	A:0.5	T:0.5
NODE_1031_length_26952_cov_29.350695	1895	2	A:0.5	G:0.5
NODE_1031_length_26952_cov_29.350695	1907	2	G:0.5	C:0.5
NODE_1031_length_26952_cov_29.350695	1908	2	T:0.5	A:0.5
NODE_1031_length_26952_cov_29.350695	1909	2	T:0.5	A:0.5
NODE_1031_length_26952_cov_29.350695	1920	2	T:0.5	C:0.5
NODE_1031_length_26952_cov_29.350695	1925	2	C:0.5	A:0.5
NODE_1031_length_26952_cov_29.350695	1952	2	G:0.5	A:0.5
NODE_1031_length_26952_cov_29.350695	1958	2	A:0.5	T:0.5
NODE_1031_length_26952_cov_29.350695	1959	2	T:0.5	G:0.5
NODE_1031_length_26952_cov_29.350695	1961	2	A:0.5	T:0.5
NODE_1031_length_26952_cov_29.350695	1964	2	A:0.5	G:0.5
NODE_1031_length_26952_cov_29.350695	1967	2	A:0.5	G:0.5
NODE_1031_length_26952_cov_29.350695	1978	2	G:0.5	T:0.5
NODE_1031_length_26952_cov_29.350695	1983	2	A:0.5	C:0.5
NODE_1031_length_26952_cov_29.350695	2024	2	A:0.5	G:0.5
NODE_1031_length_26952_cov_29.350695	2030	2	T:0.5	C:0.5
NODE_1031_length_26952_cov_29.350695	2033	2	C:0.5	T:0.5
NODE_1031_length_26952_cov_29.350695	2049	2	A:0.5	G:0.5
NODE_1031_length_26952_cov_29.350695	2073	2	C:0.5	T:0.5
NODE_1031_length_26952_cov_29.350695	2085	2	A:0.5	G:0.5
NODE_1031_length_26952_cov_29.350695	2104	2	G:0.5	T:0.5
NODE_1031_length_26952_cov_29.350695	2105	2	G:0.5	C:0.5
NODE_1031_length_26952_cov_29.350695	2113	2	A:0.5	C:0.5
NODE_1031_length_26952_cov_29.350695	2240	2	G:0.5	C:0.5
NODE_1031_length_26952_cov_29.350695	2247	2	T:0.5	C:0.5
NODE_1031_length_26952_cov_29.350695	2260	2	G:0.5	C:0.5
NODE_1031_length_26952_cov_29.350695	2265	2	C:0.5	T:0.5
NODE_1031_length_26952_cov_29.350695	2267	2	G:0.5	A:0.5
NODE_1031_length_26952_cov_29.350695	2270	2	A:0.5	G:0.5
NODE_1031_length_26952_cov_29.350695	2285	2	T:0.5	G:0.5
NODE_1031_length_26952_cov_29.350695	2288	2	A:0.5	C:0.5
NODE_1031_length_26952_cov_29.350695	2294	2	A:0.5	T:0.5
NODE_1031_length_26952_cov_29.350695	2300	2	A:0.5	G:0.5
NODE_1031_length_26952_cov_29.350695	2346	2	C:0.5	A:0.5
NODE_1031_length_26952_cov_29.350695	2374	2	G:0.5	A:0.5
NODE_1031_length_26952_cov_29.350695	2393	2	A:0.5	C:0.5
NODE_1031_length_26952_cov_29.350695	2404	2	T:0.5	A:0.5
NODE_1031_length_26952_cov_29.350695	2560	2	T:0.5	C:0.5
NODE_1031_length_26952_cov_29.350695	2790	2	T:0.5	A:0.5
NODE_1031_length_26952_cov_29.350695	2791	2	T:0.5	C:0.5
NODE_1031_length_26952_cov_29.350695	2813	2	T:0.5	C:0.5
NODE_1031_length_26952_cov_29.350695	2815	2	C:0.5	T:0.5
NODE_1031_length_26952_cov_29.350695	2824	2	C:0.5	T:0.5
NODE_1031_length_26952_cov_29.350695	2845	2	C:0.5	T:0.5
NODE_1031_length_26952_cov_29.350695	2876	2	C:0.5	A:0.5
NODE_1031_length_26952_cov_29.350695	2888	2	G:0.5	T:0.5
NODE_1031_length_26952_cov_29.350695	2892	2	A:0.5	G:0.5
NODE_1031_length_26952_cov_29.350695	2895	2	C:0.5	G:0.5
NODE_1031_length_26952_cov_29.350695	2914	2	A:0.5	T:0.5
NODE_1031_length_26952_cov_29.350695	2931	2	C:0.5	G:0.5
NODE_1031_length_26952_cov_29.350695	2932	2	T:0.5	C:0.5
NODE_1031_length_26952_cov_29.350695	2935	2	G:0.5	A:0.5
NODE_1031_length_26952_cov_29.350695	2948	2	G:0.5	A:0.5
NODE_1031_length_26952_cov_29.350695	2961	2	C:0.5	G:0.5
NODE_1031_length_26952_cov_29.350695	2965	2	T:0.5	C:0.5
NODE_1031_length_26952_cov_29.350695	2969	2	T:0.5	C:0.5
NODE_1031_length_26952_cov_29.350695	2976	2	G:0.5	A:0.5
NODE_1031_length_26952_cov_29.350695	2980	2	T:0.5	C:0.5
NODE_1031_length_26952_cov_29.350695	2990	2	A:0.5	G:0.5
NODE_1031_length_26952_cov_29.350695	3033	2	C:0.5	T:0.5
NODE_1031_length_26952_cov_29.350695	3037	2	C:0.5	T:0.5
NODE_1031_length_26952_cov_29.350695	3046	2	A:0.5	T:0.5
NODE_1031_length_26952_cov_29.350695	3047	2	T:0.5	C:0.5
NODE_1031_length_26952_cov_29.350695	3059	2	G:0.5	C:0.5
NODE_1031_length_26952_cov_29.350695	3074	2	C:0.5	T:0.5
NODE_1031_length_26952_cov_29.350695	3212	2	C:0.5	G:0.5
NODE_1031_length_26952_cov_29.350695	3354	2	A:0.5	T:0.5
NODE_1031_length_26952_cov_29.350695	3403	2	T:0.5	C:0.5
NODE_1031_length_26952_cov_29.350695	3419	2	T:0.5	C:0.5
NODE_1031_length_26952_cov_29.350695	3440	2	C:0.5	T:0.5
NODE_1031_length_26952_cov_29.350695	3441	2	T:0.5	C:0.5
NODE_1031_length_26952_cov_29.350695	3543	2	C:0.5	G:0.5
NODE_1031_length_26952_cov_29.350695	3547	2	C:0.5	T:0.5
NODE_1031_length_26952_cov_29.350695	3548	2	A:0.5	T:0.5
NODE_1031_length_26952_cov_29.350695	3562	2	C:0.5	G:0.5
NODE_1031_length_26952_cov_29.350695	3582	2	T:0.5	C:0.5
NODE_1031_length_26952_cov_29.350695	3598	2	A:0.5	G:0.5
NODE_1031_length_26952_cov_29.350695	3605	2	A:0.5	G:0.5
NODE_1031_length_26952_cov_29.350695	3608	2	G:0.5	C:0.5
NODE_1031_length_26952_cov_29.350695	3615	2	C:0.5	G:0.5
NODE_1031_length_26952_cov_29.350695	3622	2	T:0.5	C:0.5
NODE_1031_length_26952_cov_29.350695	3623	2	G:0.5	C:0.5
NODE_1031_length_26952_cov_29.350695	3625	2	A:0.5	G:0.5
NODE_1031_length_26952_cov_29.350695	3631	2	G:0.5	A:0.5
NODE_1031_length_26952_cov_29.350695	3633	2	G:0.5	T:0.5
NODE_1031_length_26952_cov_29.350695	3649	2	C:0.5	T:0.5
NODE_1031_length_26952_cov_29.350695	3650	2	T:0.5	A:0.5
NODE_1031_length_26952_cov_29.350695	3657	2	C:0.5	A:0.5
NODE_1031_length_26952_cov_29.350695	3675	2	A:0.5	G:0.5
NODE_1031_length_26952_cov_29.350695	3684	2	A:0.5	T:0.5
NODE_1031_length_26952_cov_29.350695	3694	2	A:0.5	G:0.5
NODE_1031_length_26952_cov_29.350695	3701	2	T:0.5	A:0.5
NODE_1031_length_26952_cov_29.350695	3739	2	G:0.5	T:0.5
NODE_1031_length_26952_cov_29.350695	3749	2	T:0.5	A:0.5
NODE_1031_length_26952_cov_29.350695	3751	2	A:0.5	G:0.5
NODE_1031_length_26952_cov_29.350695	3753	2	C:0.5	G:0.5
NODE_1031_length_26952_cov_29.350695	3757	2	G:0.5	C:0.5
NODE_1031_length_26952_cov_29.350695	3771	2	T:0.5	A:0.5
NODE_1031_length_26952_cov_29.350695	3772	2	A:0.5	C:0.5
NODE_1031_length_26952_cov_29.350695	3773	2	A:0.5	C:0.5
NODE_1031_length_26952_cov_29.350695	3787	2	T:0.5	A:0.5
NODE_1031_length_26952_cov_29.350695	3790	2	G:0.5	T:0.5
NODE_1031_length_26952_cov_29.350695	3794	2	G:0.5	A:0.5
NODE_1031_length_26952_cov_29.350695	3795	2	C:0.5	G:0.5
NODE_1031_length_26952_cov_29.350695	3796	2	C:0.5	T:0.5
NODE_1031_length_26952_cov_29.350695	3800	2	C:0.5	T:0.5
NODE_1031_length_26952_cov_29.350695	3822	2	T:0.5	C:0.5
NODE_1031_length_26952_cov_29.350695	3828	2	A:0.5	G:0.5
NODE_1031_length_26952_cov_29.350695	3829	2	C:0.5	T:0.5
NODE_1031_length_26952_cov_29.350695	3837	2	C:0.5	T:0.5
NODE_1031_length_26952_cov_29.350695	3838	2	A:0.5	G:0.5
NODE_1031_length_26952_cov_29.350695	3844	2	C:0.5	T:0.5
NODE_1031_length_26952_cov_29.350695	3859	2	C:0.5	T:0.5
NODE_1031_length_26952_cov_29.350695	3865	2	A:0.5	G:0.5
NODE_1031_length_26952_cov_29.350695	3900	2	A:0.5	G:0.5
NODE_1031_length_26952_cov_29.350695	3902	2	C:0.5	G:0.5
NODE_1031_length_26952_cov_29.350695	3923	2	C:0.5	G:0.5
NODE_1031_length_26952_cov_29.350695	3933	2	T:0.5	A:0.5
NODE_1031_length_26952_cov_29.350695	3934	2	C:0.5	A:0.5
NODE_1031_length_26952_cov_29.350695	3970	2	G:0.5	A:0.5
NODE_1031_length_26952_cov_29.350695	3972	2	C:0.5	T:0.5
NODE_1031_length_26952_cov_29.350695	4647	2	A:0.5	T:0.5
NODE_1031_length_26952_cov_29.350695	5887	2	A:0.5	C:0.5
NODE_1031_length_26952_cov_29.350695	7284	2	N:0	A:1
NODE_1031_length_26952_cov_29.350695	7307	2	G:0.5	A:0.5
NODE_1031_length_26952_cov_29.350695	7998	2	T:0.5	C:0.5
NODE_1031_length_26952_cov_29.350695	8671	2	G:0.5	T:0.5
NODE_1031_length_26952_cov_29.350695	10076	2	A:0.5	T:0.5
NODE_1031_length_26952_cov_29.350695	10366	2	C:0.5	T:0.5
NODE_1031_length_26952_cov_29.350695	10694	2	T:0.5	C:0.5
NODE_1031_length_26952_cov_29.350695	11983	2	A:0.5	G:0.5
NODE_1031_length_26952_cov_29.350695	11986	2	T:0.5	C:0.5
NODE_1031_length_26952_cov_29.350695	12543	2	C:0.5	T:0.5
NODE_1031_length_26952_cov_29.350695	14094	2	C:0.5	A:0.5
NODE_1031_length_26952_cov_29.350695	14132	2	CCAACA:0.5	CCA:0.5
NODE_1031_length_26952_cov_29.350695	14135	2	ACACCACCACCACCACCACCACCA:0.5	ACACCACCACCACCACCACCA:0.5
NODE_1031_length_26952_cov_29.350695	14153	2	CCACCAACACCAACACCA:0.5	CCACCAACACCA:0.5
NODE_1031_length_26952_cov_29.350695	14240	2	A:0.5	G:0.5
NODE_1031_length_26952_cov_29.350695	14251	2	T:0.5	C:0.5
NODE_1031_length_26952_cov_29.350695	18427	2	C:0.5	T:0.5
NODE_1031_length_26952_cov_29.350695	19416	2	G:0.5	A:0.5
NODE_1031_length_26952_cov_29.350695	19980	2	T:0.5	C:0.5
NODE_1031_length_26952_cov_29.350695	22078	2	G:0.5	A:0.5
NODE_1031_length_26952_cov_29.350695	23961	2	C:0.5	T:0.5
NODE_1031_length_26952_cov_29.350695	24661	2	C:0.5	A:0.5
NODE_1031_length_26952_cov_29.350695	25136	2	C:0.5	T:0.5
NODE_1031_length_26952_cov_29.350695	25345	2	C:0.5	T:0.5
NODE_1031_length_26952_cov_29.350695	25851	2	C:0.5	G:0.5
NODE_1031_length_26952_cov_29.350695	25856	2	A:0.5	G:0.5
NODE_1031_length_26952_cov_29.350695	26324	2	A:0.5	T:0.5
NODE_1031_length_26952_cov_29.350695	26696	2	A:0.5	C:0.5
NODE_1031_length_26952_cov_29.350695	26716	2	A:0.5	G:0.5
NODE_1031_length_26952_cov_29.350695	26918	2	G:0.5	C:0.5
NODE_1034_length_26922_cov_30.827011	1625	2	C:0.5	T:0.5
NODE_1034_length_26922_cov_30.827011	3076	2	C:0.5	T:0.5
NODE_1034_length_26922_cov_30.827011	3212	2	C:0.5	T:0.5
NODE_1034_length_26922_cov_30.827011	3427	2	G:0.5	A:0.5
NODE_1034_length_26922_cov_30.827011	3637	2	G:0.5	A:0.5
NODE_1034_length_26922_cov_30.827011	3858	2	G:0.5	A:0.5
NODE_1034_length_26922_cov_30.827011	3975	2	C:0.5	T:0.5
NODE_1034_length_26922_cov_30.827011	4589	2	G:0.5	A:0.5
NODE_1034_length_26922_cov_30.827011	5629	2	C:0.5	T:0.5
NODE_1034_length_26922_cov_30.827011	5963	2	G:0.5	A:0.5
NODE_1034_length_26922_cov_30.827011	7110	2	G:0.5	C:0.5
NODE_1034_length_26922_cov_30.827011	7791	2	C:0.5	G:0.5
NODE_1034_length_26922_cov_30.827011	7797	2	A:0.5	C:0.5
NODE_1034_length_26922_cov_30.827011	8000	2	ACC:0.5	AC:0.5
NODE_1034_length_26922_cov_30.827011	8299	2	C:0.5	T:0.5
NODE_1034_length_26922_cov_30.827011	8360	2	TGTGGGG:0.5	TG:0.5
NODE_1034_length_26922_cov_30.827011	8362	2	TGGGGAGGGGAGGGGAGGGGAGGG:0.5	TGGGGAGGGGAGGGGAGGG:0.5
NODE_1034_length_26922_cov_30.827011	8833	2	G:0.5	A:0.5
NODE_1034_length_26922_cov_30.827011	8846	2	C:0.5	T:0.5
NODE_1034_length_26922_cov_30.827011	8934	2	G:0.5	A:0.5
NODE_1034_length_26922_cov_30.827011	9199	2	C:0.5	T:0.5
NODE_1034_length_26922_cov_30.827011	11783	2	A:0.5	T:0.5
NODE_1034_length_26922_cov_30.827011	12865	2	GACACA:0.5	GACA:0.5
NODE_1034_length_26922_cov_30.827011	13265	2	G:0.5	A:0.5
NODE_1034_length_26922_cov_30.827011	13417	2	T:0.5	G:0.5
NODE_1034_length_26922_cov_30.827011	13752	2	G:0.5	A:0.5
NODE_1034_length_26922_cov_30.827011	14061	2	A:0.5	G:0.5
NODE_1034_length_26922_cov_30.827011	14224	2	T:0.5	C:0.5
NODE_1034_length_26922_cov_30.827011	15045	2	G:0.5	A:0.5
NODE_1034_length_26922_cov_30.827011	15174	2	G:0.5	A:0.5
NODE_1034_length_26922_cov_30.827011	15644	2	G:0.5	T:0.5
NODE_1034_length_26922_cov_30.827011	15843	2	C:0.5	T:0.5
NODE_1034_length_26922_cov_30.827011	15969	2	C:0.5	T:0.5
NODE_1034_length_26922_cov_30.827011	16644	2	G:0.5	A:0.5
NODE_1034_length_26922_cov_30.827011	17158	2	A:0.5	G:0.5
NODE_1034_length_26922_cov_30.827011	18233	2	G:0.5	A:0.5
NODE_1034_length_26922_cov_30.827011	18945	2	T:0.5	C:0.5
NODE_1034_length_26922_cov_30.827011	18990	2	A:0.5	G:0.5
NODE_1034_length_26922_cov_30.827011	19486	2	T:0.5	C:0.5
NODE_1034_length_26922_cov_30.827011	19817	2	T:0.5	G:0.5
NODE_1034_length_26922_cov_30.827011	20536	2	T:0.5	A:0.5
NODE_1034_length_26922_cov_30.827011	20576	2	G:0.5	A:0.5
NODE_1034_length_26922_cov_30.827011	20665	2	G:0.5	A:0.5
NODE_1034_length_26922_cov_30.827011	20666	2	A:0.5	C:0.5
NODE_1034_length_26922_cov_30.827011	20824	2	A:0.5	G:0.5
NODE_1034_length_26922_cov_30.827011	21051	2	C:0.5	T:0.5
NODE_1034_length_26922_cov_30.827011	21232	2	T:0.5	C:0.5
NODE_1034_length_26922_cov_30.827011	21850	2	T:0.5	C:0.5
NODE_1034_length_26922_cov_30.827011	22521	2	CAAAAAAA:0.5	CAAAAAA:0.5
NODE_1034_length_26922_cov_30.827011	22614	2	A:0.5	G:0.5
NODE_1034_length_26922_cov_30.827011	22615	2	G:0.5	C:0.5
NODE_1034_length_26922_cov_30.827011	22616	2	A:0.5	T:0.5
NODE_1034_length_26922_cov_30.827011	22623	2	T:0.5	C:0.5
NODE_1034_length_26922_cov_30.827011	22624	2	T:0.5	G:0.5
NODE_1034_length_26922_cov_30.827011	22626	2	A:0.5	C:0.5
NODE_1034_length_26922_cov_30.827011	22628	2	A:0.5	C:0.5
NODE_1034_length_26922_cov_30.827011	22648	2	C:0.5	G:0.5
NODE_1034_length_26922_cov_30.827011	22649	2	C:0.5	T:0.5
NODE_1034_length_26922_cov_30.827011	22658	2	T:0.5	G:0.5
NODE_1034_length_26922_cov_30.827011	22663	2	G:0.5	C:0.5
NODE_1034_length_26922_cov_30.827011	22664	2	T:0.5	G:0.5
NODE_1034_length_26922_cov_30.827011	22669	2	G:0.5	C:0.5
NODE_1034_length_26922_cov_30.827011	22672	2	A:0.5	C:0.5
NODE_1034_length_26922_cov_30.827011	22678	2	A:0.5	G:0.5
NODE_1034_length_26922_cov_30.827011	22699	2	G:0.5	A:0.5
NODE_1034_length_26922_cov_30.827011	22708	2	C:0.5	G:0.5
NODE_1034_length_26922_cov_30.827011	22711	2	A:0.5	G:0.5
NODE_1034_length_26922_cov_30.827011	22798	2	T:0.5	C:0.5
NODE_1034_length_26922_cov_30.827011	22807	2	A:0.5	G:0.5
NODE_1034_length_26922_cov_30.827011	22810	2	T:0.5	C:0.5
NODE_1034_length_26922_cov_30.827011	22827	2	T:0.5	C:0.5
NODE_1034_length_26922_cov_30.827011	22828	2	A:0.5	C:0.5
NODE_1034_length_26922_cov_30.827011	22831	2	A:0.5	G:0.5
NODE_1034_length_26922_cov_30.827011	22834	2	A:0.5	C:0.5
NODE_1034_length_26922_cov_30.827011	22837	2	T:0.5	C:0.5
NODE_1034_length_26922_cov_30.827011	22839	2	A:0.5	G:0.5
NODE_1034_length_26922_cov_30.827011	22843	2	T:0.5	C:0.5
NODE_1034_length_26922_cov_30.827011	22849	2	G:0.5	A:0.5
NODE_1034_length_26922_cov_30.827011	22855	2	C:0.5	G:0.5
NODE_1034_length_26922_cov_30.827011	22861	2	T:0.5	G:0.5
NODE_1034_length_26922_cov_30.827011	22872	2	T:0.5	G:0.5
NODE_1034_length_26922_cov_30.827011	22891	2	C:0.5	T:0.5
NODE_1034_length_26922_cov_30.827011	22892	2	A:0.5	C:0.5
NODE_1034_length_26922_cov_30.827011	22894	2	T:0.5	A:0.5
NODE_1034_length_26922_cov_30.827011	22903	2	T:0.5	C:0.5
NODE_1034_length_26922_cov_30.827011	22909	2	A:0.5	G:0.5
NODE_1034_length_26922_cov_30.827011	22915	2	T:0.5	C:0.5
NODE_1034_length_26922_cov_30.827011	22935	2	A:0.5	T:0.5
NODE_1034_length_26922_cov_30.827011	22942	2	T:0.5	C:0.5
NODE_1034_length_26922_cov_30.827011	22947	2	A:0.5	G:0.5
NODE_1034_length_26922_cov_30.827011	22962	2	C:0.5	T:0.5
NODE_1034_length_26922_cov_30.827011	22965	2	A:0.5	C:0.5
NODE_1034_length_26922_cov_30.827011	23491	2	A:0.5	G:0.5
NODE_1034_length_26922_cov_30.827011	23593	2	N:0	G:1
NODE_1034_length_26922_cov_30.827011	23594	2	N:0	A:1
NODE_1034_length_26922_cov_30.827011	24019	2	A:0.5	G:0.5
NODE_1034_length_26922_cov_30.827011	24023	2	C:0.5	G:0.5
NODE_1034_length_26922_cov_30.827011	24024	2	T:0.5	C:0.5
NODE_1034_length_26922_cov_30.827011	24025	2	T:0.5	C:0.5
NODE_1034_length_26922_cov_30.827011	24028	2	G:0.5	A:0.5
NODE_1034_length_26922_cov_30.827011	24034	2	T:0.5	C:0.5
NODE_1034_length_26922_cov_30.827011	24035	2	T:0.5	G:0.5
NODE_1034_length_26922_cov_30.827011	24053	2	A:0.5	G:0.5
NODE_1034_length_26922_cov_30.827011	24086	2	T:0.5	C:0.5
NODE_1034_length_26922_cov_30.827011	24089	2	C:0.5	G:0.5
NODE_1034_length_26922_cov_30.827011	24725	2	C:0.5	A:0.5
NODE_1034_length_26922_cov_30.827011	24857	2	G:0.5	A:0.5
NODE_1034_length_26922_cov_30.827011	25538	2	G:0.5	C:0.5
NODE_1034_length_26922_cov_30.827011	25799	2	C:0.5	A:0.5
NODE_1034_length_26922_cov_30.827011	26444	2	A:0.5	G:0.5
NODE_1034_length_26922_cov_30.827011	26583	2	C:0.5	T:0.5
NODE_1034_length_26922_cov_30.827011	26800	2	C:0.5	T:0.5
NODE_1036_length_26869_cov_29.643882	1461	2	T:0.5	C:0.5
NODE_1036_length_26869_cov_29.643882	1499	2	CTCTTCTT:0.5	CTCTT:0.5
NODE_1036_length_26869_cov_29.643882	1619	2	T:0.5	A:0.5
NODE_1036_length_26869_cov_29.643882	1688	2	G:0.5	A:0.5
NODE_1036_length_26869_cov_29.643882	1730	2	A:0.5	G:0.5
NODE_1036_length_26869_cov_29.643882	2143	2	T:0.5	A:0.5
NODE_1036_length_26869_cov_29.643882	3575	2	A:0.5	G:0.5
NODE_1036_length_26869_cov_29.643882	4260	2	G:0.5	T:0.5
NODE_1036_length_26869_cov_29.643882	5461	2	C:0.5	A:0.5
NODE_1036_length_26869_cov_29.643882	6176	2	A:0.5	T:0.5
NODE_1036_length_26869_cov_29.643882	6563	2	G:0.5	A:0.5
NODE_1036_length_26869_cov_29.643882	6948	2	G:0.5	A:0.5
NODE_1036_length_26869_cov_29.643882	6989	2	A:0.5	T:0.5
NODE_1036_length_26869_cov_29.643882	7823	2	C:0.5	T:0.5
NODE_1036_length_26869_cov_29.643882	8643	2	G:0.5	A:0.5
NODE_1036_length_26869_cov_29.643882	8749	2	C:0.5	T:0.5
NODE_1036_length_26869_cov_29.643882	8769	2	G:0.5	T:0.5
NODE_1036_length_26869_cov_29.643882	9093	2	C:0.5	T:0.5
NODE_1036_length_26869_cov_29.643882	9331	2	C:0.5	A:0.5
NODE_1036_length_26869_cov_29.643882	9433	2	G:0.5	A:0.5
NODE_1036_length_26869_cov_29.643882	10252	2	A:0.5	C:0.5
NODE_1036_length_26869_cov_29.643882	10383	2	A:0.5	C:0.5
NODE_1036_length_26869_cov_29.643882	11614	2	G:0.5	A:0.5
NODE_1036_length_26869_cov_29.643882	11758	2	C:0.5	T:0.5
NODE_1036_length_26869_cov_29.643882	12242	2	G:0.5	A:0.5
NODE_1036_length_26869_cov_29.643882	12309	2	C:0.5	T:0.5
NODE_1036_length_26869_cov_29.643882	12385	2	T:0.5	C:0.5
NODE_1036_length_26869_cov_29.643882	12816	2	G:0.5	A:0.5
NODE_1036_length_26869_cov_29.643882	14240	2	A:0.5	T:0.5
NODE_1036_length_26869_cov_29.643882	14919	2	G:0.5	A:0.5
NODE_1036_length_26869_cov_29.643882	15257	2	C:0.5	T:0.5
NODE_1036_length_26869_cov_29.643882	15601	2	C:0.5	T:0.5
NODE_1036_length_26869_cov_29.643882	17257	2	T:0.5	A:0.5
NODE_1036_length_26869_cov_29.643882	17277	2	T:0.5	C:0.5
NODE_1036_length_26869_cov_29.643882	17302	2	A:0.5	T:0.5
NODE_1036_length_26869_cov_29.643882	17937	2	C:0.5	T:0.5
NODE_1036_length_26869_cov_29.643882	18030	2	C:0.5	T:0.5
NODE_1036_length_26869_cov_29.643882	18090	2	A:0.5	G:0.5
NODE_1036_length_26869_cov_29.643882	18264	2	C:0.5	T:0.5
NODE_1036_length_26869_cov_29.643882	18879	2	T:0.5	G:0.5
NODE_1036_length_26869_cov_29.643882	18967	2	T:0.5	G:0.5
NODE_1036_length_26869_cov_29.643882	20358	2	A:0.5	G:0.5
NODE_1036_length_26869_cov_29.643882	21200	2	A:0.5	T:0.5
NODE_1036_length_26869_cov_29.643882	21286	2	C:0.5	T:0.5
NODE_1036_length_26869_cov_29.643882	21533	2	C:0.5	T:0.5
NODE_1036_length_26869_cov_29.643882	21645	2	T:0.5	C:0.5
NODE_1036_length_26869_cov_29.643882	21647	2	G:0.5	A:0.5
NODE_1036_length_26869_cov_29.643882	21837	2	C:0.5	G:0.5
NODE_1036_length_26869_cov_29.643882	22461	2	T:0.5	G:0.5
NODE_1036_length_26869_cov_29.643882	23028	2	C:0.5	A:0.5
NODE_1036_length_26869_cov_29.643882	23145	2	G:0.5	A:0.5
NODE_1036_length_26869_cov_29.643882	23281	2	C:0.5	G:0.5
NODE_1036_length_26869_cov_29.643882	24125	2	G:0.5	C:0.5
NODE_1036_length_26869_cov_29.643882	24138	2	C:0.5	T:0.5
NODE_1036_length_26869_cov_29.643882	24174	2	T:0.5	C:0.5
NODE_1036_length_26869_cov_29.643882	25092	2	A:0.5	T:0.5
NODE_1036_length_26869_cov_29.643882	25341	2	A:0.5	T:0.5
NODE_1036_length_26869_cov_29.643882	25349	2	C:0.5	T:0.5
NODE_1036_length_26869_cov_29.643882	25520	2	A:0.5	G:0.5
NODE_1036_length_26869_cov_29.643882	25991	2	T:0.5	C:0.5
NODE_1036_length_26869_cov_29.643882	26089	2	T:0.5	C:0.5
NODE_1036_length_26869_cov_29.643882	26262	2	G:0.5	A:0.5
NODE_103_length_145775_cov_30.187555	292	2	A:0.5	G:0.5
NODE_103_length_145775_cov_30.187555	541	2	G:0.5	C:0.5
NODE_103_length_145775_cov_30.187555	918	2	G:0.5	A:0.5
NODE_103_length_145775_cov_30.187555	2317	2	A:0.5	G:0.5
NODE_103_length_145775_cov_30.187555	2756	2	A:0.5	G:0.5
NODE_103_length_145775_cov_30.187555	4593	2	T:0.5	C:0.5
NODE_103_length_145775_cov_30.187555	5121	2	A:0.5	G:0.5
NODE_103_length_145775_cov_30.187555	6252	2	A:0.5	G:0.5
NODE_103_length_145775_cov_30.187555	6277	2	T:0.5	C:0.5
NODE_103_length_145775_cov_30.187555	6438	2	G:0.5	A:0.5
NODE_103_length_145775_cov_30.187555	7392	2	C:0.5	G:0.5
NODE_103_length_145775_cov_30.187555	7555	2	A:0.5	T:0.5
NODE_103_length_145775_cov_30.187555	7773	2	A:0.5	C:0.5
NODE_103_length_145775_cov_30.187555	7813	2	C:0.5	T:0.5
NODE_103_length_145775_cov_30.187555	8374	2	G:0.5	T:0.5
NODE_103_length_145775_cov_30.187555	9989	2	C:0.5	A:0.5
NODE_103_length_145775_cov_30.187555	10769	2	A:0.5	T:0.5
NODE_103_length_145775_cov_30.187555	11412	2	A:0.5	C:0.5
NODE_103_length_145775_cov_30.187555	12753	2	C:0.5	T:0.5
NODE_103_length_145775_cov_30.187555	12937	2	A:0.5	G:0.5
NODE_103_length_145775_cov_30.187555	13052	2	A:0.5	G:0.5
NODE_103_length_145775_cov_30.187555	14472	2	C:0.5	T:0.5
NODE_103_length_145775_cov_30.187555	15258	2	C:0.5	A:0.5
NODE_103_length_145775_cov_30.187555	15265	2	G:0.5	A:0.5
NODE_103_length_145775_cov_30.187555	15332	2	C:0.5	T:0.5
NODE_103_length_145775_cov_30.187555	15340	2	C:0.5	G:0.5
NODE_103_length_145775_cov_30.187555	15664	2	A:0.5	T:0.5
NODE_103_length_145775_cov_30.187555	16940	2	C:0.5	T:0.5
NODE_103_length_145775_cov_30.187555	17066	2	C:0.5	T:0.5
NODE_103_length_145775_cov_30.187555	18487	2	A:0.5	C:0.5
NODE_103_length_145775_cov_30.187555	20082	2	G:0.5	A:0.5
NODE_103_length_145775_cov_30.187555	20285	2	G:0.5	A:0.5
NODE_103_length_145775_cov_30.187555	20697	2	CTGTATGTTTTG:0.5	CTG:0.5
NODE_103_length_145775_cov_30.187555	21676	2	A:0.5	G:0.5
NODE_103_length_145775_cov_30.187555	22297	2	A:0.5	G:0.5
NODE_103_length_145775_cov_30.187555	23794	2	G:0.5	A:0.5
NODE_103_length_145775_cov_30.187555	23827	2	T:0.5	C:0.5
NODE_103_length_145775_cov_30.187555	24336	2	CAAAAA:0.5	CAAAAAA:0.5
NODE_103_length_145775_cov_30.187555	26142	2	C:0.5	T:0.5
NODE_103_length_145775_cov_30.187555	29753	2	G:0.5	C:0.5
NODE_103_length_145775_cov_30.187555	30541	2	T:0.5	G:0.5
NODE_103_length_145775_cov_30.187555	31925	2	A:0.5	C:0.5
NODE_103_length_145775_cov_30.187555	32733	2	C:0.5	G:0.5
NODE_103_length_145775_cov_30.187555	33525	2	T:0.5	C:0.5
NODE_103_length_145775_cov_30.187555	33550	2	G:0.5	A:0.5
NODE_103_length_145775_cov_30.187555	33576	2	G:0.5	A:0.5
NODE_103_length_145775_cov_30.187555	33881	2	CAGAGA:0.5	CAGA:0.5
NODE_103_length_145775_cov_30.187555	34143	2	TTCTCTCTCTCTCTC:0.5	TTCTCTCTCTCTCTCTC:0.5
NODE_103_length_145775_cov_30.187555	34795	2	G:0.5	A:0.5
NODE_103_length_145775_cov_30.187555	34796	2	G:0.5	A:0.5
NODE_103_length_145775_cov_30.187555	34829	2	T:0.5	A:0.5
NODE_103_length_145775_cov_30.187555	35226	2	C:0.5	T:0.5
NODE_103_length_145775_cov_30.187555	35995	2	G:0.5	A:0.5
NODE_103_length_145775_cov_30.187555	36383	2	A:0.5	G:0.5
NODE_103_length_145775_cov_30.187555	37242	2	C:0.5	T:0.5
NODE_103_length_145775_cov_30.187555	37280	2	ACCCC:0.5	ACCC:0.5
NODE_103_length_145775_cov_30.187555	38544	2	C:0.5	A:0.5
NODE_103_length_145775_cov_30.187555	38693	2	A:0.5	G:0.5
NODE_103_length_145775_cov_30.187555	38807	2	T:0.5	C:0.5
NODE_103_length_145775_cov_30.187555	38927	2	A:0.5	T:0.5
NODE_103_length_145775_cov_30.187555	38991	2	G:0.5	C:0.5
NODE_103_length_145775_cov_30.187555	40092	2	C:0.5	T:0.5
NODE_103_length_145775_cov_30.187555	40263	2	C:0.5	G:0.5
NODE_103_length_145775_cov_30.187555	40827	2	TACA:0.5	TA:0.5
NODE_103_length_145775_cov_30.187555	41505	2	C:0.5	T:0.5
NODE_103_length_145775_cov_30.187555	41576	2	C:0.5	T:0.5
NODE_103_length_145775_cov_30.187555	42461	2	C:0.5	G:0.5
NODE_103_length_145775_cov_30.187555	42548	2	A:0.5	G:0.5
NODE_103_length_145775_cov_30.187555	43097	2	C:0.5	T:0.5
NODE_103_length_145775_cov_30.187555	43288	2	CAGACAATCA:0.5	CAGACAATCAGGAGACAATCTAGACAATCA:0.5
NODE_103_length_145775_cov_30.187555	43297	2	A:0.5	AGGAGACAAACGAGACAATCC:0.5
NODE_103_length_145775_cov_30.187555	43736	2	A:0.5	T:0.5
NODE_103_length_145775_cov_30.187555	44523	2	C:0.5	T:0.5
NODE_103_length_145775_cov_30.187555	45646	2	G:0.5	T:0.5
NODE_103_length_145775_cov_30.187555	46394	2	T:0.5	C:0.5
NODE_103_length_145775_cov_30.187555	46780	2	A:0.5	G:0.5
NODE_103_length_145775_cov_30.187555	47059	2	G:0.5	A:0.5
NODE_103_length_145775_cov_30.187555	47240	2	C:0.5	T:0.5
NODE_103_length_145775_cov_30.187555	47628	2	A:0.5	G:0.5
NODE_103_length_145775_cov_30.187555	47679	2	T:0.5	A:0.5
NODE_103_length_145775_cov_30.187555	47699	2	T:0.5	C:0.5
NODE_103_length_145775_cov_30.187555	48445	2	G:0.5	C:0.5
NODE_103_length_145775_cov_30.187555	48588	2	A:0.5	C:0.5
NODE_103_length_145775_cov_30.187555	49866	2	C:0.5	T:0.5
NODE_103_length_145775_cov_30.187555	50655	2	A:0.5	G:0.5
NODE_103_length_145775_cov_30.187555	50743	2	T:0.5	C:0.5
NODE_103_length_145775_cov_30.187555	50748	2	G:0.5	A:0.5
NODE_103_length_145775_cov_30.187555	50752	2	T:0.5	C:0.5
NODE_103_length_145775_cov_30.187555	50868	2	G:0.5	C:0.5
NODE_103_length_145775_cov_30.187555	50997	2	G:0.5	A:0.5
NODE_103_length_145775_cov_30.187555	51296	2	T:0.5	A:0.5
NODE_103_length_145775_cov_30.187555	51964	2	GTTTTTTT:0.5	GTTTTTTTT:0.5
NODE_103_length_145775_cov_30.187555	54230	2	C:0.5	T:0.5
NODE_103_length_145775_cov_30.187555	54452	2	C:0.5	T:0.5
NODE_103_length_145775_cov_30.187555	54993	2	T:0.5	C:0.5
NODE_103_length_145775_cov_30.187555	55015	2	C:0.5	T:0.5
NODE_103_length_145775_cov_30.187555	55133	2	C:0.5	T:0.5
NODE_103_length_145775_cov_30.187555	55946	2	G:0.5	A:0.5
NODE_103_length_145775_cov_30.187555	57064	2	C:0.5	T:0.5
NODE_103_length_145775_cov_30.187555	57695	2	T:0.5	G:0.5
NODE_103_length_145775_cov_30.187555	59072	2	C:0.5	A:0.5
NODE_103_length_145775_cov_30.187555	59178	2	A:0.5	T:0.5
NODE_103_length_145775_cov_30.187555	59179	2	T:0.5	C:0.5
NODE_103_length_145775_cov_30.187555	59292	2	C:0.5	T:0.5
NODE_103_length_145775_cov_30.187555	59513	2	A:0.5	G:0.5
NODE_103_length_145775_cov_30.187555	59769	2	T:0.5	C:0.5
NODE_103_length_145775_cov_30.187555	59807	2	C:0.5	A:0.5
NODE_103_length_145775_cov_30.187555	60538	2	G:0.5	A:0.5
NODE_103_length_145775_cov_30.187555	60704	2	T:0.5	G:0.5
NODE_103_length_145775_cov_30.187555	60958	2	A:0.5	C:0.5
NODE_103_length_145775_cov_30.187555	61712	2	G:0.5	A:0.5
NODE_103_length_145775_cov_30.187555	62735	2	C:0.5	T:0.5
NODE_103_length_145775_cov_30.187555	63163	2	C:0.5	T:0.5
NODE_103_length_145775_cov_30.187555	63442	2	G:0.5	A:0.5
NODE_103_length_145775_cov_30.187555	64616	2	C:0.5	A:0.5
NODE_103_length_145775_cov_30.187555	65288	2	A:0.5	G:0.5
NODE_103_length_145775_cov_30.187555	65365	2	T:0.5	C:0.5
NODE_103_length_145775_cov_30.187555	65432	2	G:0.5	A:0.5
NODE_103_length_145775_cov_30.187555	66080	2	T:0.5	C:0.5
NODE_103_length_145775_cov_30.187555	66968	2	T:0.5	C:0.5
NODE_103_length_145775_cov_30.187555	67041	2	T:0.5	C:0.5
NODE_103_length_145775_cov_30.187555	67077	2	A:0.5	G:0.5
NODE_103_length_145775_cov_30.187555	67615	2	G:0.5	A:0.5
NODE_103_length_145775_cov_30.187555	67658	2	A:0.5	G:0.5
NODE_103_length_145775_cov_30.187555	67715	2	C:0.5	T:0.5
NODE_103_length_145775_cov_30.187555	68647	2	A:0.5	G:0.5
NODE_103_length_145775_cov_30.187555	68903	2	G:0.5	T:0.5
NODE_103_length_145775_cov_30.187555	69427	2	C:0.5	T:0.5
NODE_103_length_145775_cov_30.187555	69709	2	C:0.5	G:0.5
NODE_103_length_145775_cov_30.187555	69952	2	T:0.5	C:0.5
NODE_103_length_145775_cov_30.187555	70655	2	T:0.5	C:0.5
NODE_103_length_145775_cov_30.187555	70667	2	G:0.5	T:0.5
NODE_103_length_145775_cov_30.187555	71013	2	C:0.5	T:0.5
NODE_103_length_145775_cov_30.187555	71527	2	A:0.5	G:0.5
NODE_103_length_145775_cov_30.187555	71902	2	C:0.5	G:0.5
NODE_103_length_145775_cov_30.187555	72049	2	A:0.5	C:0.5
NODE_103_length_145775_cov_30.187555	72202	2	A:0.5	G:0.5
NODE_103_length_145775_cov_30.187555	72205	2	T:0.5	A:0.5
NODE_103_length_145775_cov_30.187555	72505	2	G:0.5	A:0.5
NODE_103_length_145775_cov_30.187555	72723	2	G:0.5	A:0.5
NODE_103_length_145775_cov_30.187555	72849	2	A:0.5	G:0.5
NODE_103_length_145775_cov_30.187555	73050	2	G:0.5	T:0.5
NODE_103_length_145775_cov_30.187555	73545	2	G:0.5	C:0.5
NODE_103_length_145775_cov_30.187555	75396	2	C:0.5	G:0.5
NODE_103_length_145775_cov_30.187555	76549	2	C:0.5	G:0.5
NODE_103_length_145775_cov_30.187555	76969	2	T:0.5	G:0.5
NODE_103_length_145775_cov_30.187555	77054	2	T:0.5	C:0.5
NODE_103_length_145775_cov_30.187555	77201	2	G:0.5	A:0.5
NODE_103_length_145775_cov_30.187555	77326	2	C:0.5	G:0.5
NODE_103_length_145775_cov_30.187555	77334	2	T:0.5	A:0.5
NODE_103_length_145775_cov_30.187555	77402	2	T:0.5	C:0.5
NODE_103_length_145775_cov_30.187555	78357	2	T:0.5	C:0.5
NODE_103_length_145775_cov_30.187555	78925	2	T:0.5	C:0.5
NODE_103_length_145775_cov_30.187555	78960	2	C:0.5	G:0.5
NODE_103_length_145775_cov_30.187555	79117	2	G:0.5	A:0.5
NODE_103_length_145775_cov_30.187555	79190	2	GATT:0.5	G:0.5
NODE_103_length_145775_cov_30.187555	79191	2	ATTGTTGTTGTTGTTGTTGTTGTTGTT:0.5	ATTGTTGTTGTTGTTGTTGTTGTT:0.5
NODE_103_length_145775_cov_30.187555	79631	2	A:0.5	G:0.5
NODE_103_length_145775_cov_30.187555	79677	2	A:0.5	T:0.5
NODE_103_length_145775_cov_30.187555	80595	2	C:0.5	T:0.5
NODE_103_length_145775_cov_30.187555	80927	2	G:0.5	A:0.5
NODE_103_length_145775_cov_30.187555	81153	2	ATGCTTATTGCTTA:0.5	ATGCTTATTGCTTATTGCTTA:0.5
NODE_103_length_145775_cov_30.187555	81160	2	TTGCTTA:0.5	TTGCTTAGTGCTTA:0.5
NODE_103_length_145775_cov_30.187555	81234	2	T:0.5	C:0.5
NODE_103_length_145775_cov_30.187555	81688	2	G:0.5	A:0.5
NODE_103_length_145775_cov_30.187555	81983	2	T:0.5	C:0.5
NODE_103_length_145775_cov_30.187555	82291	2	G:0.5	A:0.5
NODE_103_length_145775_cov_30.187555	82539	2	A:0.5	G:0.5
NODE_103_length_145775_cov_30.187555	83151	2	T:0.5	C:0.5
NODE_103_length_145775_cov_30.187555	83391	2	G:0.5	A:0.5
NODE_103_length_145775_cov_30.187555	84055	2	T:0.5	A:0.5
NODE_103_length_145775_cov_30.187555	86007	2	C:0.5	G:0.5
NODE_103_length_145775_cov_30.187555	86119	2	G:0.5	A:0.5
NODE_103_length_145775_cov_30.187555	86557	2	A:0.5	G:0.5
NODE_103_length_145775_cov_30.187555	86595	2	C:0.5	T:0.5
NODE_103_length_145775_cov_30.187555	86970	2	GACATCGTACACA:0.5	GACA:0.5
NODE_103_length_145775_cov_30.187555	87376	2	A:0.5	T:0.5
NODE_103_length_145775_cov_30.187555	88296	2	G:0.5	A:0.5
NODE_103_length_145775_cov_30.187555	88326	2	T:0.5	G:0.5
NODE_103_length_145775_cov_30.187555	88366	2	G:0.5	A:0.5
NODE_103_length_145775_cov_30.187555	88548	3	N:0	G:1	A:0
NODE_103_length_145775_cov_30.187555	88646	3	N:0	T:1	C:0
NODE_103_length_145775_cov_30.187555	88647	3	N:0	A:1	G:0
NODE_103_length_145775_cov_30.187555	89798	2	T:0.5	C:0.5
NODE_103_length_145775_cov_30.187555	89880	2	A:0.5	C:0.5
NODE_103_length_145775_cov_30.187555	89896	2	C:0.5	T:0.5
NODE_103_length_145775_cov_30.187555	90175	2	T:0.5	C:0.5
NODE_103_length_145775_cov_30.187555	90520	2	G:0.5	A:0.5
NODE_103_length_145775_cov_30.187555	90659	2	T:0.5	G:0.5
NODE_103_length_145775_cov_30.187555	90679	2	G:0.5	A:0.5
NODE_103_length_145775_cov_30.187555	90704	2	A:0.5	T:0.5
NODE_103_length_145775_cov_30.187555	90709	2	G:0.5	C:0.5
NODE_103_length_145775_cov_30.187555	91889	2	T:0.5	C:0.5
NODE_103_length_145775_cov_30.187555	93646	2	T:0.5	C:0.5
NODE_103_length_145775_cov_30.187555	94612	2	T:0.5	C:0.5
NODE_103_length_145775_cov_30.187555	94789	2	A:0.5	G:0.5
NODE_103_length_145775_cov_30.187555	95459	2	A:0.5	G:0.5
NODE_103_length_145775_cov_30.187555	96291	2	G:0.5	T:0.5
NODE_103_length_145775_cov_30.187555	96664	2	G:0.5	A:0.5
NODE_103_length_145775_cov_30.187555	96835	2	C:0.5	A:0.5
NODE_103_length_145775_cov_30.187555	97524	2	T:0.5	C:0.5
NODE_103_length_145775_cov_30.187555	98645	2	T:0.5	A:0.5
NODE_103_length_145775_cov_30.187555	98665	2	C:0.5	T:0.5
NODE_103_length_145775_cov_30.187555	98975	2	C:0.5	T:0.5
NODE_103_length_145775_cov_30.187555	99015	2	G:0.5	A:0.5
NODE_103_length_145775_cov_30.187555	99198	2	G:0.5	A:0.5
NODE_103_length_145775_cov_30.187555	99200	2	T:0.5	C:0.5
NODE_103_length_145775_cov_30.187555	99352	2	A:0.5	G:0.5
NODE_103_length_145775_cov_30.187555	99372	2	C:0.5	T:0.5
NODE_103_length_145775_cov_30.187555	99419	2	A:0.5	G:0.5
NODE_103_length_145775_cov_30.187555	99440	2	A:0.5	G:0.5
NODE_103_length_145775_cov_30.187555	99441	2	T:0.5	G:0.5
NODE_103_length_145775_cov_30.187555	99443	2	T:0.5	G:0.5
NODE_103_length_145775_cov_30.187555	99446	2	T:0.5	C:0.5
NODE_103_length_145775_cov_30.187555	99468	2	G:0.5	A:0.5
NODE_103_length_145775_cov_30.187555	99472	2	T:0.5	G:0.5
NODE_103_length_145775_cov_30.187555	99493	2	A:0.5	T:0.5
NODE_103_length_145775_cov_30.187555	99503	2	A:0.5	G:0.5
NODE_103_length_145775_cov_30.187555	99507	2	T:0.5	C:0.5
NODE_103_length_145775_cov_30.187555	99512	2	T:0.5	C:0.5
NODE_103_length_145775_cov_30.187555	99522	2	G:0.5	C:0.5
NODE_103_length_145775_cov_30.187555	99526	2	T:0.5	C:0.5
NODE_103_length_145775_cov_30.187555	99719	2	A:0.5	G:0.5
NODE_103_length_145775_cov_30.187555	99724	2	C:0.5	A:0.5
NODE_103_length_145775_cov_30.187555	99730	2	T:0.5	C:0.5
NODE_103_length_145775_cov_30.187555	99732	2	A:0.5	G:0.5
NODE_103_length_145775_cov_30.187555	99735	2	C:0.5	T:0.5
NODE_103_length_145775_cov_30.187555	99740	2	T:0.5	C:0.5
NODE_103_length_145775_cov_30.187555	99747	2	A:0.5	T:0.5
NODE_103_length_145775_cov_30.187555	99749	2	T:0.5	G:0.5
NODE_103_length_145775_cov_30.187555	99758	2	C:0.5	T:0.5
NODE_103_length_145775_cov_30.187555	99767	2	C:0.5	T:0.5
NODE_103_length_145775_cov_30.187555	99969	2	C:0.5	T:0.5
NODE_103_length_145775_cov_30.187555	100278	2	C:0.5	G:0.5
NODE_103_length_145775_cov_30.187555	100724	2	C:0.5	T:0.5
NODE_103_length_145775_cov_30.187555	100803	2	T:0.5	C:0.5
NODE_103_length_145775_cov_30.187555	100862	2	G:0.5	A:0.5
NODE_103_length_145775_cov_30.187555	101370	2	C:0.5	T:0.5
NODE_103_length_145775_cov_30.187555	101557	2	C:0.5	T:0.5
NODE_103_length_145775_cov_30.187555	101692	2	T:0.5	C:0.5
NODE_103_length_145775_cov_30.187555	102073	2	A:0.5	C:0.5
NODE_103_length_145775_cov_30.187555	102390	2	A:0.5	G:0.5
NODE_103_length_145775_cov_30.187555	102395	2	C:0.5	T:0.5
NODE_103_length_145775_cov_30.187555	102653	2	T:0.5	G:0.5
NODE_103_length_145775_cov_30.187555	103224	2	T:0.5	C:0.5
NODE_103_length_145775_cov_30.187555	103413	2	T:0.5	C:0.5
NODE_103_length_145775_cov_30.187555	103438	2	T:0.5	C:0.5
NODE_103_length_145775_cov_30.187555	103828	2	C:0.5	T:0.5
NODE_103_length_145775_cov_30.187555	106394	2	C:0.5	T:0.5
NODE_103_length_145775_cov_30.187555	106821	2	A:0.5	G:0.5
NODE_103_length_145775_cov_30.187555	107480	2	C:0.5	T:0.5
NODE_103_length_145775_cov_30.187555	107989	2	C:0.5	A:0.5
NODE_103_length_145775_cov_30.187555	108029	2	C:0.5	A:0.5
NODE_103_length_145775_cov_30.187555	108942	2	G:0.5	A:0.5
NODE_103_length_145775_cov_30.187555	109356	2	C:0.5	T:0.5
NODE_103_length_145775_cov_30.187555	110392	2	G:0.5	T:0.5
NODE_103_length_145775_cov_30.187555	110393	2	C:0.5	T:0.5
NODE_103_length_145775_cov_30.187555	110817	2	ACACACACACACACTCTCACTCACACACACACACTCTCACTCACACACACACACTCTCACTC:0.5	ACACACACACACACTCTCACTCACACACACACACTCTCACTC:0.5
NODE_103_length_145775_cov_30.187555	110819	2	ACACACACACACTCTCACTCACACACACACACTCTCACTCACACACACAC:0.5	ACACACACACAC:0.5
NODE_103_length_145775_cov_30.187555	111631	2	G:0.5	A:0.5
NODE_103_length_145775_cov_30.187555	112515	2	G:0.5	T:0.5
NODE_103_length_145775_cov_30.187555	112558	2	C:0.5	T:0.5
NODE_103_length_145775_cov_30.187555	114057	2	T:0.5	C:0.5
NODE_103_length_145775_cov_30.187555	114373	2	T:0.5	C:0.5
NODE_103_length_145775_cov_30.187555	115410	2	G:0.5	A:0.5
NODE_103_length_145775_cov_30.187555	116732	2	T:0.5	C:0.5
NODE_103_length_145775_cov_30.187555	116870	2	A:0.5	G:0.5
NODE_103_length_145775_cov_30.187555	117944	2	T:0.5	C:0.5
NODE_103_length_145775_cov_30.187555	122424	2	C:0.5	A:0.5
NODE_103_length_145775_cov_30.187555	122459	2	C:0.5	A:0.5
NODE_103_length_145775_cov_30.187555	122462	2	T:0.5	C:0.5
NODE_103_length_145775_cov_30.187555	122468	2	G:0.5	T:0.5
NODE_103_length_145775_cov_30.187555	122479	2	T:0.5	C:0.5
NODE_103_length_145775_cov_30.187555	122498	2	G:0.5	A:0.5
NODE_103_length_145775_cov_30.187555	122500	2	A:0.5	T:0.5
NODE_103_length_145775_cov_30.187555	122524	2	A:0.5	G:0.5
NODE_103_length_145775_cov_30.187555	122538	2	A:0.5	G:0.5
NODE_103_length_145775_cov_30.187555	122572	2	T:0.5	C:0.5
NODE_103_length_145775_cov_30.187555	122573	2	G:0.5	A:0.5
NODE_103_length_145775_cov_30.187555	122590	2	T:0.5	C:0.5
NODE_103_length_145775_cov_30.187555	122595	2	C:0.5	T:0.5
NODE_103_length_145775_cov_30.187555	122597	2	G:0.5	A:0.5
NODE_103_length_145775_cov_30.187555	122598	2	C:0.5	T:0.5
NODE_103_length_145775_cov_30.187555	122639	2	G:0.5	A:0.5
NODE_103_length_145775_cov_30.187555	122664	2	G:0.5	A:0.5
NODE_103_length_145775_cov_30.187555	122674	2	G:0.5	C:0.5
NODE_103_length_145775_cov_30.187555	122678	2	G:0.5	T:0.5
NODE_103_length_145775_cov_30.187555	122724	2	G:0.5	A:0.5
NODE_103_length_145775_cov_30.187555	122728	2	T:0.5	C:0.5
NODE_103_length_145775_cov_30.187555	122747	2	T:0.5	C:0.5
NODE_103_length_145775_cov_30.187555	122756	2	G:0.5	A:0.5
NODE_103_length_145775_cov_30.187555	122766	2	C:0.5	A:0.5
NODE_103_length_145775_cov_30.187555	122788	2	T:0.5	G:0.5
NODE_103_length_145775_cov_30.187555	122791	2	A:0.5	G:0.5
NODE_103_length_145775_cov_30.187555	122797	2	G:0.5	A:0.5
NODE_103_length_145775_cov_30.187555	122811	2	A:0.5	C:0.5
NODE_103_length_145775_cov_30.187555	122814	2	G:0.5	T:0.5
NODE_103_length_145775_cov_30.187555	122827	2	T:0.5	G:0.5
NODE_103_length_145775_cov_30.187555	122832	2	C:0.5	A:0.5
NODE_103_length_145775_cov_30.187555	122835	2	C:0.5	T:0.5
NODE_103_length_145775_cov_30.187555	122850	2	G:0.5	A:0.5
NODE_103_length_145775_cov_30.187555	122854	2	A:0.5	G:0.5
NODE_103_length_145775_cov_30.187555	122857	2	G:0.5	A:0.5
NODE_103_length_145775_cov_30.187555	122859	2	A:0.5	T:0.5
NODE_103_length_145775_cov_30.187555	122877	2	A:0.5	G:0.5
NODE_103_length_145775_cov_30.187555	122881	2	T:0.5	A:0.5
NODE_103_length_145775_cov_30.187555	122885	2	G:0.5	A:0.5
NODE_103_length_145775_cov_30.187555	122886	2	T:0.5	C:0.5
NODE_103_length_145775_cov_30.187555	122892	2	C:0.5	G:0.5
NODE_103_length_145775_cov_30.187555	122899	2	C:0.5	G:0.5
NODE_103_length_145775_cov_30.187555	122922	2	A:0.5	G:0.5
NODE_103_length_145775_cov_30.187555	122931	2	T:0.5	G:0.5
NODE_103_length_145775_cov_30.187555	122932	2	T:0.5	C:0.5
NODE_103_length_145775_cov_30.187555	122941	2	T:0.5	C:0.5
NODE_103_length_145775_cov_30.187555	122943	2	A:0.5	G:0.5
NODE_103_length_145775_cov_30.187555	122946	2	C:0.5	T:0.5
NODE_103_length_145775_cov_30.187555	122954	2	T:0.5	G:0.5
NODE_103_length_145775_cov_30.187555	122956	2	T:0.5	C:0.5
NODE_103_length_145775_cov_30.187555	122961	2	T:0.5	G:0.5
NODE_103_length_145775_cov_30.187555	122963	2	G:0.5	A:0.5
NODE_103_length_145775_cov_30.187555	122969	2	G:0.5	A:0.5
NODE_103_length_145775_cov_30.187555	122972	2	A:0.5	G:0.5
NODE_103_length_145775_cov_30.187555	122987	2	G:0.5	A:0.5
NODE_103_length_145775_cov_30.187555	123002	2	A:0.5	T:0.5
NODE_103_length_145775_cov_30.187555	123021	2	C:0.5	T:0.5
NODE_103_length_145775_cov_30.187555	123044	2	T:0.5	C:0.5
NODE_103_length_145775_cov_30.187555	123047	2	A:0.5	G:0.5
NODE_103_length_145775_cov_30.187555	123053	2	A:0.5	G:0.5
NODE_103_length_145775_cov_30.187555	123054	2	A:0.5	G:0.5
NODE_103_length_145775_cov_30.187555	123056	2	G:0.5	C:0.5
NODE_103_length_145775_cov_30.187555	123067	2	A:0.5	G:0.5
NODE_103_length_145775_cov_30.187555	123090	2	A:0.5	G:0.5
NODE_103_length_145775_cov_30.187555	123100	2	A:0.5	G:0.5
NODE_103_length_145775_cov_30.187555	123114	2	T:0.5	C:0.5
NODE_103_length_145775_cov_30.187555	123124	2	G:0.5	A:0.5
NODE_103_length_145775_cov_30.187555	123145	2	G:0.5	C:0.5
NODE_103_length_145775_cov_30.187555	123161	2	G:0.5	C:0.5
NODE_103_length_145775_cov_30.187555	123162	2	C:0.5	T:0.5
NODE_103_length_145775_cov_30.187555	123168	2	T:0.5	A:0.5
NODE_103_length_145775_cov_30.187555	123182	2	G:0.5	A:0.5
NODE_103_length_145775_cov_30.187555	123193	2	G:0.5	A:0.5
NODE_103_length_145775_cov_30.187555	123210	2	G:0.5	A:0.5
NODE_103_length_145775_cov_30.187555	123213	2	T:0.5	C:0.5
NODE_103_length_145775_cov_30.187555	123216	2	A:0.5	G:0.5
NODE_103_length_145775_cov_30.187555	123217	2	A:0.5	T:0.5
NODE_103_length_145775_cov_30.187555	123231	2	C:0.5	G:0.5
NODE_103_length_145775_cov_30.187555	123239	2	T:0.5	C:0.5
NODE_103_length_145775_cov_30.187555	123240	2	G:0.5	A:0.5
NODE_103_length_145775_cov_30.187555	123244	2	C:0.5	A:0.5
NODE_103_length_145775_cov_30.187555	123260	2	A:0.5	G:0.5
NODE_103_length_145775_cov_30.187555	123271	2	G:0.5	C:0.5
NODE_103_length_145775_cov_30.187555	123272	2	C:0.5	T:0.5
NODE_103_length_145775_cov_30.187555	123278	2	G:0.5	A:0.5
NODE_103_length_145775_cov_30.187555	123279	2	A:0.5	G:0.5
NODE_103_length_145775_cov_30.187555	123296	2	C:0.5	A:0.5
NODE_103_length_145775_cov_30.187555	123298	2	T:0.5	A:0.5
NODE_103_length_145775_cov_30.187555	123302	2	T:0.5	C:0.5
NODE_103_length_145775_cov_30.187555	123307	2	A:0.5	C:0.5
NODE_103_length_145775_cov_30.187555	123310	2	C:0.5	T:0.5
NODE_103_length_145775_cov_30.187555	123313	2	C:0.5	G:0.5
NODE_103_length_145775_cov_30.187555	123327	2	T:0.5	A:0.5
NODE_103_length_145775_cov_30.187555	123344	2	G:0.5	A:0.5
NODE_103_length_145775_cov_30.187555	123371	2	G:0.5	A:0.5
NODE_103_length_145775_cov_30.187555	123381	2	A:0.5	G:0.5
NODE_103_length_145775_cov_30.187555	123418	2	C:0.5	T:0.5
NODE_103_length_145775_cov_30.187555	123419	2	T:0.5	G:0.5
NODE_103_length_145775_cov_30.187555	123450	2	A:0.5	G:0.5
NODE_103_length_145775_cov_30.187555	123463	2	G:0.5	A:0.5
NODE_103_length_145775_cov_30.187555	123468	2	T:0.5	C:0.5
NODE_103_length_145775_cov_30.187555	123510	2	A:0.5	G:0.5
NODE_103_length_145775_cov_30.187555	123511	2	A:0.5	T:0.5
NODE_103_length_145775_cov_30.187555	123648	2	T:0.5	A:0.5
NODE_103_length_145775_cov_30.187555	123651	2	G:0.5	A:0.5
NODE_103_length_145775_cov_30.187555	123683	2	C:0.5	T:0.5
NODE_103_length_145775_cov_30.187555	123724	2	A:0.5	C:0.5
NODE_103_length_145775_cov_30.187555	123727	2	A:0.5	G:0.5
NODE_103_length_145775_cov_30.187555	123728	2	A:0.5	G:0.5
NODE_103_length_145775_cov_30.187555	123729	2	A:0.5	G:0.5
NODE_103_length_145775_cov_30.187555	123734	2	T:0.5	G:0.5
NODE_103_length_145775_cov_30.187555	123739	2	G:0.5	A:0.5
NODE_103_length_145775_cov_30.187555	123757	2	G:0.5	A:0.5
NODE_103_length_145775_cov_30.187555	123769	2	T:0.5	C:0.5
NODE_103_length_145775_cov_30.187555	123771	2	A:0.5	T:0.5
NODE_103_length_145775_cov_30.187555	123776	2	T:0.5	G:0.5
NODE_103_length_145775_cov_30.187555	123796	2	G:0.5	A:0.5
NODE_103_length_145775_cov_30.187555	123803	2	G:0.5	A:0.5
NODE_103_length_145775_cov_30.187555	123814	2	A:0.5	G:0.5
NODE_103_length_145775_cov_30.187555	123823	2	G:0.5	A:0.5
NODE_103_length_145775_cov_30.187555	123864	2	G:0.5	T:0.5
NODE_103_length_145775_cov_30.187555	123889	2	A:0.5	G:0.5
NODE_103_length_145775_cov_30.187555	123931	2	A:0.5	C:0.5
NODE_103_length_145775_cov_30.187555	123938	2	T:0.5	C:0.5
NODE_103_length_145775_cov_30.187555	123989	2	G:0.5	A:0.5
NODE_103_length_145775_cov_30.187555	124001	2	A:0.5	G:0.5
NODE_103_length_145775_cov_30.187555	124014	2	C:0.5	T:0.5
NODE_103_length_145775_cov_30.187555	124017	2	A:0.5	C:0.5
NODE_103_length_145775_cov_30.187555	124053	2	T:0.5	C:0.5
NODE_103_length_145775_cov_30.187555	124062	2	T:0.5	G:0.5
NODE_103_length_145775_cov_30.187555	124064	2	C:0.5	T:0.5
NODE_103_length_145775_cov_30.187555	124119	2	C:0.5	T:0.5
NODE_103_length_145775_cov_30.187555	124122	2	C:0.5	T:0.5
NODE_103_length_145775_cov_30.187555	124136	2	C:0.5	T:0.5
NODE_103_length_145775_cov_30.187555	124148	2	A:0.5	C:0.5
NODE_103_length_145775_cov_30.187555	124178	2	T:0.5	C:0.5
NODE_103_length_145775_cov_30.187555	124191	2	G:0.5	A:0.5
NODE_103_length_145775_cov_30.187555	124238	2	C:0.5	T:0.5
NODE_103_length_145775_cov_30.187555	124240	2	G:0.5	A:0.5
NODE_103_length_145775_cov_30.187555	124245	2	G:0.5	A:0.5
NODE_103_length_145775_cov_30.187555	124247	2	A:0.5	G:0.5
NODE_103_length_145775_cov_30.187555	124269	2	C:0.5	T:0.5
NODE_103_length_145775_cov_30.187555	124280	2	G:0.5	A:0.5
NODE_103_length_145775_cov_30.187555	124282	2	C:0.5	T:0.5
NODE_103_length_145775_cov_30.187555	124286	2	G:0.5	A:0.5
NODE_103_length_145775_cov_30.187555	124289	2	T:0.5	C:0.5
NODE_103_length_145775_cov_30.187555	124305	2	G:0.5	T:0.5
NODE_103_length_145775_cov_30.187555	124311	2	G:0.5	C:0.5
NODE_103_length_145775_cov_30.187555	124317	2	T:0.5	C:0.5
NODE_103_length_145775_cov_30.187555	124383	2	T:0.5	C:0.5
NODE_103_length_145775_cov_30.187555	124403	2	G:0.5	T:0.5
NODE_103_length_145775_cov_30.187555	124429	2	C:0.5	G:0.5
NODE_103_length_145775_cov_30.187555	124437	2	G:0.5	A:0.5
NODE_103_length_145775_cov_30.187555	124442	2	C:0.5	T:0.5
NODE_103_length_145775_cov_30.187555	124443	2	A:0.5	G:0.5
NODE_103_length_145775_cov_30.187555	124446	2	T:0.5	G:0.5
NODE_103_length_145775_cov_30.187555	124464	2	A:0.5	G:0.5
NODE_103_length_145775_cov_30.187555	124481	2	A:0.5	G:0.5
NODE_103_length_145775_cov_30.187555	124483	2	G:0.5	A:0.5
NODE_103_length_145775_cov_30.187555	124484	2	T:0.5	A:0.5
NODE_103_length_145775_cov_30.187555	124488	2	C:0.5	A:0.5
NODE_103_length_145775_cov_30.187555	124495	2	A:0.5	G:0.5
NODE_103_length_145775_cov_30.187555	124508	2	C:0.5	T:0.5
NODE_103_length_145775_cov_30.187555	124511	2	A:0.5	G:0.5
NODE_103_length_145775_cov_30.187555	124532	2	G:0.5	A:0.5
NODE_103_length_145775_cov_30.187555	124541	2	G:0.5	T:0.5
NODE_103_length_145775_cov_30.187555	124543	2	G:0.5	A:0.5
NODE_103_length_145775_cov_30.187555	124560	2	G:0.5	A:0.5
NODE_103_length_145775_cov_30.187555	124564	2	T:0.5	G:0.5
NODE_103_length_145775_cov_30.187555	124572	2	C:0.5	T:0.5
NODE_103_length_145775_cov_30.187555	124582	2	C:0.5	G:0.5
NODE_103_length_145775_cov_30.187555	124602	2	C:0.5	T:0.5
NODE_103_length_145775_cov_30.187555	124612	2	G:0.5	A:0.5
NODE_103_length_145775_cov_30.187555	124616	2	C:0.5	T:0.5
NODE_103_length_145775_cov_30.187555	124629	2	C:0.5	T:0.5
NODE_103_length_145775_cov_30.187555	124638	2	C:0.5	G:0.5
NODE_103_length_145775_cov_30.187555	124654	2	A:0.5	G:0.5
NODE_103_length_145775_cov_30.187555	124660	2	A:0.5	G:0.5
NODE_103_length_145775_cov_30.187555	124680	2	A:0.5	G:0.5
NODE_103_length_145775_cov_30.187555	124682	2	C:0.5	T:0.5
NODE_103_length_145775_cov_30.187555	124685	2	C:0.5	T:0.5
NODE_103_length_145775_cov_30.187555	124716	2	G:0.5	T:0.5
NODE_103_length_145775_cov_30.187555	124731	2	A:0.5	G:0.5
NODE_103_length_145775_cov_30.187555	124732	2	T:0.5	C:0.5
NODE_103_length_145775_cov_30.187555	124737	2	C:0.5	T:0.5
NODE_103_length_145775_cov_30.187555	124741	2	A:0.5	G:0.5
NODE_103_length_145775_cov_30.187555	124754	2	C:0.5	T:0.5
NODE_103_length_145775_cov_30.187555	124767	2	G:0.5	T:0.5
NODE_103_length_145775_cov_30.187555	124782	2	G:0.5	A:0.5
NODE_103_length_145775_cov_30.187555	124783	2	G:0.5	A:0.5
NODE_103_length_145775_cov_30.187555	124790	2	G:0.5	T:0.5
NODE_103_length_145775_cov_30.187555	124795	2	T:0.5	C:0.5
NODE_103_length_145775_cov_30.187555	124797	2	A:0.5	G:0.5
NODE_103_length_145775_cov_30.187555	124816	2	T:0.5	G:0.5
NODE_103_length_145775_cov_30.187555	124821	2	T:0.5	G:0.5
NODE_103_length_145775_cov_30.187555	124822	2	G:0.5	A:0.5
NODE_103_length_145775_cov_30.187555	124834	2	T:0.5	C:0.5
NODE_103_length_145775_cov_30.187555	124835	2	C:0.5	T:0.5
NODE_103_length_145775_cov_30.187555	124846	2	A:0.5	G:0.5
NODE_103_length_145775_cov_30.187555	124858	2	T:0.5	C:0.5
NODE_103_length_145775_cov_30.187555	124872	2	G:0.5	C:0.5
NODE_103_length_145775_cov_30.187555	124891	2	G:0.5	C:0.5
NODE_103_length_145775_cov_30.187555	124896	2	C:0.5	G:0.5
NODE_103_length_145775_cov_30.187555	124897	2	A:0.5	G:0.5
NODE_103_length_145775_cov_30.187555	124928	2	C:0.5	G:0.5
NODE_103_length_145775_cov_30.187555	124930	2	G:0.5	A:0.5
NODE_103_length_145775_cov_30.187555	124935	2	G:0.5	A:0.5
NODE_103_length_145775_cov_30.187555	124937	2	A:0.5	T:0.5
NODE_103_length_145775_cov_30.187555	124942	2	A:0.5	G:0.5
NODE_103_length_145775_cov_30.187555	124950	2	C:0.5	T:0.5
NODE_103_length_145775_cov_30.187555	124956	2	T:0.5	A:0.5
NODE_103_length_145775_cov_30.187555	124966	2	A:0.5	T:0.5
NODE_103_length_145775_cov_30.187555	124987	2	T:0.5	C:0.5
NODE_103_length_145775_cov_30.187555	124988	2	G:0.5	A:0.5
NODE_103_length_145775_cov_30.187555	124995	2	G:0.5	A:0.5
NODE_103_length_145775_cov_30.187555	125016	2	A:0.5	G:0.5
NODE_103_length_145775_cov_30.187555	125033	2	C:0.5	T:0.5
NODE_103_length_145775_cov_30.187555	125046	2	G:0.5	A:0.5
NODE_103_length_145775_cov_30.187555	125056	2	G:0.5	A:0.5
NODE_103_length_145775_cov_30.187555	125060	2	A:0.5	C:0.5
NODE_103_length_145775_cov_30.187555	125071	2	T:0.5	G:0.5
NODE_103_length_145775_cov_30.187555	125091	2	G:0.5	T:0.5
NODE_103_length_145775_cov_30.187555	125117	2	T:0.5	C:0.5
NODE_103_length_145775_cov_30.187555	125118	2	C:0.5	T:0.5
NODE_103_length_145775_cov_30.187555	125137	2	G:0.5	A:0.5
NODE_103_length_145775_cov_30.187555	125158	2	G:0.5	T:0.5
NODE_103_length_145775_cov_30.187555	125163	2	G:0.5	A:0.5
NODE_103_length_145775_cov_30.187555	125176	2	C:0.5	A:0.5
NODE_103_length_145775_cov_30.187555	125193	2	C:0.5	T:0.5
NODE_103_length_145775_cov_30.187555	125199	2	C:0.5	T:0.5
NODE_103_length_145775_cov_30.187555	125203	2	C:0.5	T:0.5
NODE_103_length_145775_cov_30.187555	125208	2	T:0.5	G:0.5
NODE_103_length_145775_cov_30.187555	125209	2	T:0.5	G:0.5
NODE_103_length_145775_cov_30.187555	125225	2	G:0.5	A:0.5
NODE_103_length_145775_cov_30.187555	125230	2	A:0.5	G:0.5
NODE_103_length_145775_cov_30.187555	125243	2	A:0.5	C:0.5
NODE_103_length_145775_cov_30.187555	125261	2	C:0.5	T:0.5
NODE_103_length_145775_cov_30.187555	125284	2	A:0.5	G:0.5
NODE_103_length_145775_cov_30.187555	125291	2	C:0.5	T:0.5
NODE_103_length_145775_cov_30.187555	125309	2	G:0.5	A:0.5
NODE_103_length_145775_cov_30.187555	125311	2	C:0.5	T:0.5
NODE_103_length_145775_cov_30.187555	125330	2	C:0.5	A:0.5
NODE_103_length_145775_cov_30.187555	125343	2	A:0.5	G:0.5
NODE_103_length_145775_cov_30.187555	125347	2	A:0.5	T:0.5
NODE_103_length_145775_cov_30.187555	125350	2	G:0.5	A:0.5
NODE_103_length_145775_cov_30.187555	125412	2	G:0.5	A:0.5
NODE_103_length_145775_cov_30.187555	125430	2	C:0.5	T:0.5
NODE_103_length_145775_cov_30.187555	125456	2	A:0.5	G:0.5
NODE_103_length_145775_cov_30.187555	125484	2	G:0.5	A:0.5
NODE_103_length_145775_cov_30.187555	125490	2	G:0.5	T:0.5
NODE_103_length_145775_cov_30.187555	125499	2	G:0.5	A:0.5
NODE_103_length_145775_cov_30.187555	125510	2	G:0.5	A:0.5
NODE_103_length_145775_cov_30.187555	125514	2	C:0.5	T:0.5
NODE_103_length_145775_cov_30.187555	125537	2	A:0.5	G:0.5
NODE_103_length_145775_cov_30.187555	125552	2	G:0.5	A:0.5
NODE_103_length_145775_cov_30.187555	125569	2	G:0.5	T:0.5
NODE_103_length_145775_cov_30.187555	125570	2	T:0.5	C:0.5
NODE_103_length_145775_cov_30.187555	125576	2	T:0.5	C:0.5
NODE_103_length_145775_cov_30.187555	125630	2	G:0.5	A:0.5
NODE_103_length_145775_cov_30.187555	125649	2	A:0.5	G:0.5
NODE_103_length_145775_cov_30.187555	125669	2	A:0.5	G:0.5
NODE_103_length_145775_cov_30.187555	125683	2	A:0.5	G:0.5
NODE_103_length_145775_cov_30.187555	125700	2	G:0.5	A:0.5
NODE_103_length_145775_cov_30.187555	125703	2	A:0.5	G:0.5
NODE_103_length_145775_cov_30.187555	125711	2	C:0.5	G:0.5
NODE_103_length_145775_cov_30.187555	125714	2	A:0.5	G:0.5
NODE_103_length_145775_cov_30.187555	125725	2	G:0.5	A:0.5
NODE_103_length_145775_cov_30.187555	125729	2	A:0.5	G:0.5
NODE_103_length_145775_cov_30.187555	125731	2	A:0.5	G:0.5
NODE_103_length_145775_cov_30.187555	125749	2	A:0.5	G:0.5
NODE_103_length_145775_cov_30.187555	125755	2	T:0.5	C:0.5
NODE_103_length_145775_cov_30.187555	125800	2	G:0.5	A:0.5
NODE_103_length_145775_cov_30.187555	125801	2	A:0.5	G:0.5
NODE_103_length_145775_cov_30.187555	125812	2	C:0.5	A:0.5
NODE_103_length_145775_cov_30.187555	125825	2	T:0.5	G:0.5
NODE_103_length_145775_cov_30.187555	125839	2	T:0.5	G:0.5
NODE_103_length_145775_cov_30.187555	125853	2	A:0.5	G:0.5
NODE_103_length_145775_cov_30.187555	125855	2	C:0.5	A:0.5
NODE_103_length_145775_cov_30.187555	125865	2	G:0.5	A:0.5
NODE_103_length_145775_cov_30.187555	125877	2	G:0.5	C:0.5
NODE_103_length_145775_cov_30.187555	125885	2	G:0.5	A:0.5
NODE_103_length_145775_cov_30.187555	125889	2	T:0.5	C:0.5
NODE_103_length_145775_cov_30.187555	125919	2	G:0.5	T:0.5
NODE_103_length_145775_cov_30.187555	125924	2	C:0.5	T:0.5
NODE_103_length_145775_cov_30.187555	125931	2	A:0	G:1
NODE_103_length_145775_cov_30.187555	125932	2	C:0.5	T:0.5
NODE_103_length_145775_cov_30.187555	125947	2	G:0.5	C:0.5
NODE_103_length_145775_cov_30.187555	125949	2	T:0.5	C:0.5
NODE_103_length_145775_cov_30.187555	125957	2	C:0.5	T:0.5
NODE_103_length_145775_cov_30.187555	125959	2	A:0.5	G:0.5
NODE_103_length_145775_cov_30.187555	125966	2	C:0.5	T:0.5
NODE_103_length_145775_cov_30.187555	125973	2	T:0.5	G:0.5
NODE_103_length_145775_cov_30.187555	125987	2	G:0.5	A:0.5
NODE_103_length_145775_cov_30.187555	126007	2	G:0.5	A:0.5
NODE_103_length_145775_cov_30.187555	126013	2	A:0.5	C:0.5
NODE_103_length_145775_cov_30.187555	126014	2	T:0.5	C:0.5
NODE_103_length_145775_cov_30.187555	126024	2	C:0.5	G:0.5
NODE_103_length_145775_cov_30.187555	126028	2	A:0.5	G:0.5
NODE_103_length_145775_cov_30.187555	126034	2	G:0.5	C:0.5
NODE_103_length_145775_cov_30.187555	126053	2	T:0.5	C:0.5
NODE_103_length_145775_cov_30.187555	126060	2	T:0.5	C:0.5
NODE_103_length_145775_cov_30.187555	126063	2	C:0.5	A:0.5
NODE_103_length_145775_cov_30.187555	126078	2	T:0.5	C:0.5
NODE_103_length_145775_cov_30.187555	126084	2	A:0.5	G:0.5
NODE_103_length_145775_cov_30.187555	126093	2	T:0.5	A:0.5
NODE_103_length_145775_cov_30.187555	126094	2	T:0.5	C:0.5
NODE_103_length_145775_cov_30.187555	126097	2	G:0.5	A:0.5
NODE_103_length_145775_cov_30.187555	126106	2	G:0.5	C:0.5
NODE_103_length_145775_cov_30.187555	126155	2	A:0.5	T:0.5
NODE_103_length_145775_cov_30.187555	126156	2	T:0.5	C:0.5
NODE_103_length_145775_cov_30.187555	126164	2	C:0.5	T:0.5
NODE_103_length_145775_cov_30.187555	126169	2	T:0.5	C:0.5
NODE_103_length_145775_cov_30.187555	126178	2	G:0.5	A:0.5
NODE_103_length_145775_cov_30.187555	126183	2	C:0.5	G:0.5
NODE_103_length_145775_cov_30.187555	126186	2	G:0.5	C:0.5
NODE_103_length_145775_cov_30.187555	126192	2	C:0.5	T:0.5
NODE_103_length_145775_cov_30.187555	126207	2	A:0.5	T:0.5
NODE_103_length_145775_cov_30.187555	126210	2	G:0.5	T:0.5
NODE_103_length_145775_cov_30.187555	126229	2	C:0.5	T:0.5
NODE_103_length_145775_cov_30.187555	126231	2	A:0.5	T:0.5
NODE_103_length_145775_cov_30.187555	126232	2	C:0.5	A:0.5
NODE_103_length_145775_cov_30.187555	126242	2	T:0.5	C:0.5
NODE_103_length_145775_cov_30.187555	126243	2	T:0.5	C:0.5
NODE_103_length_145775_cov_30.187555	126248	2	C:0.5	T:0.5
NODE_103_length_145775_cov_30.187555	126251	2	C:0.5	T:0.5
NODE_103_length_145775_cov_30.187555	126267	2	G:0.5	T:0.5
NODE_103_length_145775_cov_30.187555	126272	2	T:0.5	C:0.5
NODE_103_length_145775_cov_30.187555	126276	2	T:0.5	A:0.5
NODE_103_length_145775_cov_30.187555	126283	2	G:0.5	C:0.5
NODE_103_length_145775_cov_30.187555	126310	2	A:0.5	G:0.5
NODE_103_length_145775_cov_30.187555	126317	2	C:0.5	G:0.5
NODE_103_length_145775_cov_30.187555	126320	2	T:0.5	C:0.5
NODE_103_length_145775_cov_30.187555	126328	2	T:0.5	G:0.5
NODE_103_length_145775_cov_30.187555	126329	2	A:0.5	G:0.5
NODE_103_length_145775_cov_30.187555	126332	2	C:0.5	G:0.5
NODE_103_length_145775_cov_30.187555	126343	2	G:0.5	C:0.5
NODE_103_length_145775_cov_30.187555	126347	2	C:0.5	T:0.5
NODE_103_length_145775_cov_30.187555	126348	2	C:0.5	A:0.5
NODE_103_length_145775_cov_30.187555	126350	2	C:0.5	T:0.5
NODE_103_length_145775_cov_30.187555	126351	2	A:0.5	T:0.5
NODE_103_length_145775_cov_30.187555	126353	2	C:0.5	A:0.5
NODE_103_length_145775_cov_30.187555	126354	2	G:0.5	T:0.5
NODE_103_length_145775_cov_30.187555	126366	2	A:0.5	G:0.5
NODE_103_length_145775_cov_30.187555	126386	2	C:0.5	T:0.5
NODE_103_length_145775_cov_30.187555	126388	2	G:0.5	A:0.5
NODE_103_length_145775_cov_30.187555	126425	2	G:0.5	A:0.5
NODE_103_length_145775_cov_30.187555	126436	2	G:0.5	T:0.5
NODE_103_length_145775_cov_30.187555	126441	2	C:0.5	A:0.5
NODE_103_length_145775_cov_30.187555	126449	2	C:0.5	T:0.5
NODE_103_length_145775_cov_30.187555	126452	2	C:0.5	T:0.5
NODE_103_length_145775_cov_30.187555	126484	2	C:0.5	A:0.5
NODE_103_length_145775_cov_30.187555	126488	2	C:0.5	A:0.5
NODE_103_length_145775_cov_30.187555	126498	2	T:0.5	C:0.5
NODE_103_length_145775_cov_30.187555	126511	2	G:0.5	C:0.5
NODE_103_length_145775_cov_30.187555	126517	2	A:0.5	G:0.5
NODE_103_length_145775_cov_30.187555	126531	2	C:0.5	T:0.5
NODE_103_length_145775_cov_30.187555	126532	2	G:0.5	T:0.5
NODE_103_length_145775_cov_30.187555	126541	2	C:0.5	A:0.5
NODE_103_length_145775_cov_30.187555	126549	2	T:0.5	G:0.5
NODE_103_length_145775_cov_30.187555	126553	2	G:0.5	A:0.5
NODE_103_length_145775_cov_30.187555	126556	2	G:0.5	T:0.5
NODE_103_length_145775_cov_30.187555	126567	2	G:0.5	T:0.5
NODE_103_length_145775_cov_30.187555	126653	2	A:0.5	G:0.5
NODE_103_length_145775_cov_30.187555	126660	2	A:0.5	C:0.5
NODE_103_length_145775_cov_30.187555	126672	2	G:0.5	A:0.5
NODE_103_length_145775_cov_30.187555	126673	2	A:0.5	G:0.5
NODE_103_length_145775_cov_30.187555	126681	2	G:0.5	C:0.5
NODE_103_length_145775_cov_30.187555	126687	2	T:0.5	G:0.5
NODE_103_length_145775_cov_30.187555	126688	2	T:0.5	G:0.5
NODE_103_length_145775_cov_30.187555	126691	2	G:0.5	A:0.5
NODE_103_length_145775_cov_30.187555	126705	2	A:0.5	T:0.5
NODE_103_length_145775_cov_30.187555	126713	2	C:0.5	T:0.5
NODE_103_length_145775_cov_30.187555	126726	2	C:0.5	G:0.5
NODE_103_length_145775_cov_30.187555	126735	2	C:0.5	T:0.5
NODE_103_length_145775_cov_30.187555	126738	2	C:0.5	G:0.5
NODE_103_length_145775_cov_30.187555	126741	2	C:0.5	T:0.5
NODE_103_length_145775_cov_30.187555	126742	2	A:0.5	C:0.5
NODE_103_length_145775_cov_30.187555	126746	2	T:0.5	C:0.5
NODE_103_length_145775_cov_30.187555	126766	2	G:0.5	T:0.5
NODE_103_length_145775_cov_30.187555	126803	2	C:0.5	T:0.5
NODE_103_length_145775_cov_30.187555	126815	2	G:0.5	C:0.5
NODE_103_length_145775_cov_30.187555	126822	2	G:0.5	A:0.5
NODE_103_length_145775_cov_30.187555	126851	2	A:0.5	G:0.5
NODE_103_length_145775_cov_30.187555	126865	2	C:0.5	T:0.5
NODE_103_length_145775_cov_30.187555	127110	2	A:0.5	G:0.5
NODE_103_length_145775_cov_30.187555	127175	2	T:0.5	C:0.5
NODE_103_length_145775_cov_30.187555	127196	2	C:0.5	G:0.5
NODE_103_length_145775_cov_30.187555	127200	2	C:0.5	G:0.5
NODE_103_length_145775_cov_30.187555	127220	2	G:0.5	A:0.5
NODE_103_length_145775_cov_30.187555	127223	2	A:0.5	T:0.5
NODE_103_length_145775_cov_30.187555	127229	2	A:0.5	G:0.5
NODE_103_length_145775_cov_30.187555	127236	2	C:0.5	G:0.5
NODE_103_length_145775_cov_30.187555	127250	2	T:0.5	G:0.5
NODE_103_length_145775_cov_30.187555	127266	2	T:0.5	C:0.5
NODE_103_length_145775_cov_30.187555	127279	2	T:0.5	G:0.5
NODE_103_length_145775_cov_30.187555	127287	2	T:0.5	C:0.5
NODE_103_length_145775_cov_30.187555	127296	2	A:0.5	C:0.5
NODE_103_length_145775_cov_30.187555	127300	2	G:0.5	C:0.5
NODE_103_length_145775_cov_30.187555	127309	2	T:0.5	G:0.5
NODE_103_length_145775_cov_30.187555	127312	2	G:0.5	A:0.5
NODE_103_length_145775_cov_30.187555	127313	2	T:0.5	A:0.5
NODE_103_length_145775_cov_30.187555	127318	2	C:0.5	T:0.5
NODE_103_length_145775_cov_30.187555	127320	2	C:0.5	T:0.5
NODE_103_length_145775_cov_30.187555	127322	2	C:0.5	T:0.5
NODE_103_length_145775_cov_30.187555	127337	2	A:0.5	G:0.5
NODE_103_length_145775_cov_30.187555	127345	2	G:0.5	A:0.5
NODE_103_length_145775_cov_30.187555	127346	2	G:0.5	A:0.5
NODE_103_length_145775_cov_30.187555	127350	2	C:0.5	T:0.5
NODE_103_length_145775_cov_30.187555	127352	2	T:0.5	C:0.5
NODE_103_length_145775_cov_30.187555	127379	2	T:0.5	C:0.5
NODE_103_length_145775_cov_30.187555	127392	2	C:0.5	T:0.5
NODE_103_length_145775_cov_30.187555	127408	2	T:0.5	G:0.5
NODE_103_length_145775_cov_30.187555	127426	2	T:0.5	C:0.5
NODE_103_length_145775_cov_30.187555	127429	2	A:0.5	C:0.5
NODE_103_length_145775_cov_30.187555	127443	2	A:0.5	G:0.5
NODE_103_length_145775_cov_30.187555	127447	2	A:0.5	G:0.5
NODE_103_length_145775_cov_30.187555	127476	2	A:0.5	T:0.5
NODE_103_length_145775_cov_30.187555	127485	2	A:0.5	G:0.5
NODE_103_length_145775_cov_30.187555	127490	2	G:0.5	C:0.5
NODE_103_length_145775_cov_30.187555	127507	2	G:0.5	A:0.5
NODE_103_length_145775_cov_30.187555	127534	2	T:0.5	C:0.5
NODE_103_length_145775_cov_30.187555	127540	2	C:0.5	T:0.5
NODE_103_length_145775_cov_30.187555	127547	2	C:0.5	A:0.5
NODE_103_length_145775_cov_30.187555	127554	2	G:0.5	A:0.5
NODE_103_length_145775_cov_30.187555	127571	2	G:0.5	A:0.5
NODE_103_length_145775_cov_30.187555	129300	2	T:0.5	A:0.5
NODE_103_length_145775_cov_30.187555	129435	2	A:0.5	C:0.5
NODE_103_length_145775_cov_30.187555	129657	2	T:0.5	C:0.5
NODE_103_length_145775_cov_30.187555	129790	2	C:0.5	T:0.5
NODE_103_length_145775_cov_30.187555	131777	2	T:0.5	G:0.5
NODE_103_length_145775_cov_30.187555	132634	2	A:0.5	C:0.5
NODE_103_length_145775_cov_30.187555	133502	2	T:0.5	G:0.5
NODE_103_length_145775_cov_30.187555	133746	2	G:0.5	A:0.5
NODE_103_length_145775_cov_30.187555	133756	2	C:0.5	T:0.5
NODE_103_length_145775_cov_30.187555	133899	2	C:0.5	T:0.5
NODE_103_length_145775_cov_30.187555	135221	2	G:0.5	A:0.5
NODE_103_length_145775_cov_30.187555	135628	2	G:0.5	A:0.5
NODE_103_length_145775_cov_30.187555	135688	2	G:0.5	A:0.5
NODE_103_length_145775_cov_30.187555	135693	2	A:0.5	T:0.5
NODE_103_length_145775_cov_30.187555	135765	2	A:0.5	G:0.5
NODE_103_length_145775_cov_30.187555	135796	2	A:0.5	G:0.5
NODE_103_length_145775_cov_30.187555	136005	2	T:0.5	C:0.5
NODE_103_length_145775_cov_30.187555	136192	2	T:0.5	G:0.5
NODE_103_length_145775_cov_30.187555	136200	2	A:0.5	T:0.5
NODE_103_length_145775_cov_30.187555	136223	2	G:0.5	C:0.5
NODE_103_length_145775_cov_30.187555	136225	2	G:0.5	C:0.5
NODE_103_length_145775_cov_30.187555	136237	2	A:0.5	G:0.5
NODE_103_length_145775_cov_30.187555	136239	2	G:0.5	T:0.5
NODE_103_length_145775_cov_30.187555	136252	2	G:0.5	T:0.5
NODE_103_length_145775_cov_30.187555	137223	2	A:0.5	G:0.5
NODE_103_length_145775_cov_30.187555	137741	2	C:0.5	T:0.5
NODE_103_length_145775_cov_30.187555	137757	2	G:0.5	A:0.5
NODE_103_length_145775_cov_30.187555	137769	2	C:0.5	T:0.5
NODE_103_length_145775_cov_30.187555	137802	2	G:0.5	A:0.5
NODE_103_length_145775_cov_30.187555	137813	2	C:0.5	G:0.5
NODE_103_length_145775_cov_30.187555	137833	2	T:0.5	C:0.5
NODE_103_length_145775_cov_30.187555	137982	2	A:0.5	G:0.5
NODE_103_length_145775_cov_30.187555	138246	2	G:0.5	A:0.5
NODE_103_length_145775_cov_30.187555	138598	2	A:0.5	G:0.5
NODE_103_length_145775_cov_30.187555	138972	2	G:0.5	T:0.5
NODE_103_length_145775_cov_30.187555	139179	2	A:0.5	C:0.5
NODE_103_length_145775_cov_30.187555	139560	2	T:0.5	C:0.5
NODE_103_length_145775_cov_30.187555	139701	2	C:0.5	T:0.5
NODE_103_length_145775_cov_30.187555	139856	2	T:0.5	C:0.5
NODE_103_length_145775_cov_30.187555	139904	2	G:0.5	A:0.5
NODE_103_length_145775_cov_30.187555	139939	2	G:0.5	T:0.5
NODE_103_length_145775_cov_30.187555	139947	2	C:0.5	T:0.5
NODE_103_length_145775_cov_30.187555	140103	2	G:0.5	A:0.5
NODE_103_length_145775_cov_30.187555	140777	2	G:0.5	A:0.5
NODE_103_length_145775_cov_30.187555	141776	2	T:0.5	A:0.5
NODE_103_length_145775_cov_30.187555	142520	2	G:0.5	A:0.5
NODE_1042_length_26664_cov_31.864535	112	2	G:0.5	A:0.5
NODE_1042_length_26664_cov_31.864535	129	2	A:0.5	G:0.5
NODE_1042_length_26664_cov_31.864535	137	2	T:0.5	A:0.5
NODE_1042_length_26664_cov_31.864535	164	2	C:0.5	T:0.5
NODE_1042_length_26664_cov_31.864535	176	2	C:0.5	T:0.5
NODE_1042_length_26664_cov_31.864535	1345	2	G:0.5	T:0.5
NODE_1042_length_26664_cov_31.864535	1768	2	T:0.5	C:0.5
NODE_1042_length_26664_cov_31.864535	2813	2	G:0.5	C:0.5
[truncated: 72,669 more rows]
[truncated: 1 more columns]

## Sheet: Table S1F
Supplementary Table 1F: CAZyme prediction based on dbCAN v6 models
CAZyme	Hit length	Gene accession	Lentgh	E-value	HMM Start	HMM End	Query start	Query end	Fraction covered	Genome
AA11	191	POS86179.1_EPUL_003996	357	3.9e-66	1	189	22	221	0.984293	GCA_002918395
AA11	191	POS86396.1_EPUL_003242	409	2.2e-69	4	186	1	205	0.95288	GCA_002918395
AA1_2	340	POS82064.1_EPUL_004979,	602	2.7e-155	3	338	37	371	0.985294	GCA_002918395
AA1_3	312	POS87462.1_EPUL_001046	568	1.1e-129	2	311	46	359	0.990385	GCA_002918395
AA2	255	POS82149.1	324	2.4e-56	4	253	10	265	0.976471	GCA_002918395
AA2	255	POS87454.1	368	1.3e-62	4	254	100	352	0.980392	GCA_002918395
AA2	255	POS88447.1	746	1e-14	28	253	484	739	0.882353	GCA_002918395
AA2	255	POS88447.1	746	3.3e-16	14	114	75	176	0.392157	GCA_002918395
AA3	618	POS82496.1	550	3.6e-86	86	407	9	547	0.519417	GCA_002918395
AA5_1	563	POS84906.1_EPUL_006086	753	2.1e-171	6	536	232	752	0.941385	GCA_002918395
AA5_1	563	POS85816.1_EPUL_003408,	738	2.8e-166	5	534	219	738	0.939609	GCA_002918395
AA7	458	POS83823.1_EPUL_004936	503	7.6e-10	60	209	43	191	0.325328	GCA_002918395
AA7	458	POS84861.1_EPUL_002365	596	9.6e-26	7	222	159	386	0.469432	GCA_002918395
AA7	458	POS85755.1_EPUL_003047	514	9.2e-71	6	219	57	274	0.465066	GCA_002918395
AA9	220	POS85247.1_EPUL_003469,	363	2.5e-52	3	219	11	231	0.981818	GCA_002918395
CBM18	38	POS83523.1_EPUL_005692	443	0.00011	6	35	23	52	0.763158	GCA_002918395
CBM18	38	POS84906.1_EPUL_006086	753	7.1e-07	1	38	102	145	0.973684	GCA_002918395
CBM18	38	POS86179.1_EPUL_003996	357	0.00015	2	35	299	332	0.868421	GCA_002918395
CBM18	38	POS88038.1_EPUL_000810,	1848	1.9e-05	5	35	1562	1598	0.789474	GCA_002918395
CBM20	90	POS85402.1_EPUL_002264	307	0.0006	26	67	22	76	0.455556	GCA_002918395
CBM21	107	POS83821.1_EPUL_004852,	647	1.9e-31	3	106	329	434	0.962617	GCA_002918395
CBM43	83	POS83237.1_EPUL_005790,	521	2.3e-17	1	83	383	470	0.987952	GCA_002918395
CBM48	76	POS84456.1	677	1.7e-07	2	45	55	109	0.565789	GCA_002918395
CBM48	76	POS86455.1_EPUL_001707	527	0.00052	20	69	15	70	0.644737	GCA_002918395
CE10	341	POS81905.1_EPUL_005999,	461	2.1e-25	77	209	10	189	0.387097	GCA_002918395
CE10	341	POS82854.1_EPUL_005484,	283	7.4e-12	70	215	16	190	0.42522	GCA_002918395
CE10	341	POS82876.1_EPUL_005163	566	9.8e-29	73	208	141	296	0.395894	GCA_002918395
CE10	341	POS82981.1_EPUL_006799,	895	3.5e-16	81	314	652	888	0.683284	GCA_002918395
CE10	341	POS83020.1_EPUL_004958,	551	4.4e-29	75	193	102	238	0.346041	GCA_002918395
CE10	341	POS83284.1_EPUL_005252	487	1.1e-44	93	335	162	425	0.709677	GCA_002918395
CE10	341	POS83391.1_EPUL_005131	607	1.3e-32	75	188	111	232	0.331378	GCA_002918395
CE10	341	POS83659.1_EPUL_006849	594	1.2e-22	73	193	147	287	0.351906	GCA_002918395
CE10	341	POS83925.1_EPUL_005718	629	6.7e-28	64	245	187	377	0.530792	GCA_002918395
CE10	341	POS86159.1_EPUL_002597	590	1.1e-35	69	186	120	244	0.343109	GCA_002918395
CE10	341	POS86276.1	329	2.5e-09	45	206	69	228	0.472141	GCA_002918395
CE10	341	POS86812.1	699	1.3e-14	53	319	417	673	0.780059	GCA_002918395
CE10	341	POS86852.1_EPUL_001765	372	8.1e-39	93	325	40	353	0.680352	GCA_002918395
CE10	341	POS87317.1_EPUL_001685	579	1.6e-29	45	208	101	303	0.478006	GCA_002918395
CE10	341	POS87585.1_EPUL_002521	610	5.2e-42	76	334	76	489	0.756598	GCA_002918395
CE10	341	POS87887.1_EPUL_000410	468	3.6e-47	93	334	150	413	0.706745	GCA_002918395
CE10	341	POS88391.1_EPUL_000117	662	4.3e-45	93	291	128	409	0.580645	GCA_002918395
CE12	210	POS83385.1_EPUL_004678	256	2.6e-37	1	208	20	230	0.985714	GCA_002918395
CE16	267	POS83880.1_EPUL_002939	360	3.7e-67	1	266	37	344	0.992509	GCA_002918395
CE1	227	POS82843.1_EPUL_004970,	225	2.5e-13	12	208	8	210	0.863436	GCA_002918395
CE1	227	POS83009.1_EPUL_005051,	330	7.1e-18	6	140	79	207	0.590308	GCA_002918395
CE1	227	POS83305.1_EPUL_003331	328	3.7e-07	9	128	64	211	0.524229	GCA_002918395
CE1	227	POS83575.1_EPUL_004909	268	1.3e-30	23	197	41	252	0.76652	GCA_002918395
CE1	227	POS84426.1_EPUL_005180,	337	1.9e-06	30	178	78	315	0.651982	GCA_002918395
CE1	227	POS86370.1_EPUL_001462,	286	1.1e-38	19	189	74	283	0.748899	GCA_002918395
CE1	227	POS87103.1_EPUL_002068	220	3.8e-11	26	209	17	199	0.806167	GCA_002918395
CE1	227	POS87731.1_EPUL_000468	509	4.4e-07	100	208	198	479	0.475771	GCA_002918395
CE1	227	POS88319.1_EPUL_000620	300	1.5e-08	81	208	83	270	0.559471	GCA_002918395
CE3	194	POS82517.1_EPUL_005922,	721	1.4e-51	1	194	26	217	0.994845	GCA_002918395
CE3	194	POS83111.1_EPUL_004421	267	8.6e-50	1	194	53	244	0.994845	GCA_002918395
CE4	130	POS83349.1_EPUL_005629	772	3.8e-17	6	118	568	686	0.861538	GCA_002918395
CE4	130	POS84836.1_EPUL_005348,	263	7.4e-30	10	125	55	182	0.884615	GCA_002918395
CE4	130	POS85016.1_EPUL_004191	227	6.5e-24	6	129	31	154	0.946154	GCA_002918395
CE4	130	POS88038.1_EPUL_000810,	1848	6.5e-28	7	125	1639	1767	0.907692	GCA_002918395
CE5	189	POS82935.1_EPUL_005606	232	5.6e-42	1	189	60	231	0.994709	GCA_002918395
CE5	189	POS83240.1_EPUL_004703	240	2e-39	1	188	61	236	0.989418	GCA_002918395
CE5	189	POS83275.1_EPUL_005707,	262	2.8e-43	1	188	89	258	0.989418	GCA_002918395
CE5	189	POS88159.1_EPUL_000326	253	4e-39	1	187	61	242	0.984127	GCA_002918395
GH114	190	POS84728.1_EPUL_001872	296	6.8e-71	1	190	67	257	0.994737	GCA_002918395
GH125	402	POS84609.1_EPUL_004278	511	7.3e-148	1	386	94	510	0.957711	GCA_002918395
GH125	402	POS85773.1_EPUL_003794	519	3.7e-162	1	401	80	503	0.995025	GCA_002918395
GH128	224	POS84953.1_EPUL_004576,	259	5.7e-58	4	204	60	253	0.892857	GCA_002918395
GH128	224	POS85717.1_EPUL_004139	435	3.3e-67	4	223	222	430	0.977679	GCA_002918395
GH131	255	POS85273.1_EPUL_004581	281	4.7e-65	3	249	27	275	0.964706	GCA_002918395
GH13_1	304	POS81669.1_EPUL_006785,	141	1.4e-27	139	255	25	141	0.381579	GCA_002918395
GH13_25	448	POS86996.1	1799	2.1e-12	279	415	184	304	0.303571	GCA_002918395
GH13_25	448	POS86996.1	1799	3.8e-204	3	438	1066	1514	0.970982	GCA_002918395
GH132	303	POS82968.1_EPUL_005510	597	1.7e-88	36	300	85	359	0.871287	GCA_002918395
GH132	303	POS83170.1_EPUL_006566,	408	6.4e-90	12	290	115	408	0.917492	GCA_002918395
GH13_40	360	POS84357.1_EPUL_003964	570	1.2e-173	2	359	32	387	0.991667	GCA_002918395
GH13_40	360	POS86920.1	578	4e-172	2	360	35	391	0.994444	GCA_002918395
GH135	237	POS84731.1_EPUL_001871,	258	4.2e-65	1	201	18	252	0.843882	GCA_002918395
GH13_8	274	POS84456.1	677	6.6e-139	1	274	231	524	0.99635	GCA_002918395
GH16	189	POS82972.1_EPUL_006476	378	2.5e-21	32	188	70	316	0.825397	GCA_002918395
GH16	189	POS83523.1_EPUL_005692	443	1.4e-23	52	185	118	271	0.703704	GCA_002918395
GH16	189	POS84629.1	635	4.6e-17	4	189	265	596	0.978836	GCA_002918395
GH16	189	POS84650.1_EPUL_002234	321	4.8e-32	10	176	75	298	0.878307	GCA_002918395
GH16	189	POS87219.1_EPUL_002403	435	2.8e-23	51	188	95	268	0.724868	GCA_002918395
GH16	189	POS87291.1_EPUL_002273	534	3.2e-16	32	176	66	316	0.761905	GCA_002918395
GH16	189	POS87337.1_EPUL_001749	449	5.5e-20	51	176	78	222	0.661376	GCA_002918395
GH16	189	POS87698.1_EPUL_000451	449	7e-41	4	189	116	440	0.978836	GCA_002918395
GH16	189	POS87817.1_EPUL_000682	470	5.5e-24	56	188	81	239	0.698413	GCA_002918395
GH16	189	POS88093.1_EPUL_000606,	422	7.2e-21	5	176	76	282	0.904762	GCA_002918395
GH17	311	POS83505.1_EPUL_005553	440	4.3e-12	18	300	204	435	0.906752	GCA_002918395
GH17	311	POS84401.1_EPUL_004414,	2453	7.3e-31	2	296	22	284	0.945338	GCA_002918395
GH17	311	POS88027.1_EPUL_001452	703	7.4e-27	11	285	441	681	0.881029	GCA_002918395
GH18	296	POS81877.1_EPUL_006132,	334	3.9e-50	9	191	91	334	0.614865	GCA_002918395
GH18	296	POS82723.1	268	6.6e-20	195	286	1	100	0.307432	GCA_002918395
GH18	296	POS83043.1_EPUL_005879,	205	1.7e-30	6	152	26	204	0.493243	GCA_002918395
GH18	296	POS83361.1_EPUL_003735,	284	2e-59	2	198	30	284	0.662162	GCA_002918395
GH18	296	POS83540.1_EPUL_004943	362	1.3e-64	5	285	25	347	0.945946	GCA_002918395
GH18	296	POS83804.1_EPUL_005671	437	6.4e-52	3	282	20	416	0.942568	GCA_002918395
GH18	296	POS84822.1_EPUL_005273,	432	1.7e-57	6	269	26	331	0.888514	GCA_002918395
GH18	296	POS84888.1_EPUL_003825	482	3.8e-53	3	283	20	417	0.945946	GCA_002918395
GH18	296	POS85025.1_EPUL_003834,	311	8.2e-18	48	198	32	223	0.506757	GCA_002918395
GH18	296	POS86675.1_EPUL_002268,	484	5.5e-77	3	286	67	418	0.956081	GCA_002918395
GH18	296	POS88358.1_EPUL_000101	249	5.2e-15	64	246	2	197	0.614865	GCA_002918395
GH20	337	POS82572.1_EPUL_005661,	542	3.9e-84	7	336	150	495	0.976261	GCA_002918395
GH23	135	POS87052.1	336	0.00047	35	98	69	139	0.466667	GCA_002918395
GH27	375	POS81747.1_EPUL_005907,	306	6.4e-28	93	231	2	137	0.368	GCA_002918395
GH31	427	POS86511.1	942	5.9e-153	2	427	345	791	0.995316	GCA_002918395
GH37	491	POS84321.1_EPUL_003584	723	1.3e-152	4	490	138	695	0.989817	GCA_002918395
GH38	269	POS86681.1	1058	1.5e-84	2	255	284	541	0.94052	GCA_002918395
GH3	216	POS83010.1_EPUL_005152	907	4e-47	7	215	46	272	0.962963	GCA_002918395
GH3	216	POS87704.1_EPUL_000449,	961	3.8e-60	8	215	174	385	0.958333	GCA_002918395
GH47	446	POS85078.1_EPUL_003410,	686	3.7e-164	1	446	143	637	0.997758	GCA_002918395
GH47	446	POS87080.1_EPUL_002923,	981	4.6e-131	19	444	4	526	0.952915	GCA_002918395
GH47	446	POS87847.1_EPUL_000415,	603	3.9e-165	2	446	106	601	0.995516	GCA_002918395
GH47	446	POS88092.1_EPUL_000338	520	3.5e-110	3	446	44	515	0.993274	GCA_002918395
GH5_12	542	POS85164.1	730	4.9e-175	2	425	15	431	0.780443	GCA_002918395
GH55	740	POS83598.1	781	1.8e-303	6	739	36	779	0.990541	GCA_002918395
GH5_7	260	POS81643.1	286	4.4e-78	4	245	1	285	0.926923	GCA_002918395
GH5_9	306	POS83775.1_EPUL_004513	646	2e-103	2	305	282	605	0.990196	GCA_002918395
GH5_9	306	POS83890.1	425	5.9e-118	2	306	86	387	0.993464	GCA_002918395
GH5_9	306	POS85368.1_EPUL_003655	417	9.6e-119	2	305	87	389	0.990196	GCA_002918395
GH63	570	POS84325.1_EPUL_003565,	804	2.6e-31	319	565	587	798	0.431579	GCA_002918395
GH63	570	POS85551.1	1014	5.4e-14	363	561	451	898	0.347368	GCA_002918395
GH65	372	POS86754.1_EPUL_003115	1029	4.9e-62	3	370	420	776	0.986559	GCA_002918395
GH72	312	POS83237.1_EPUL_005790,	521	6.2e-133	3	311	24	332	0.987179	GCA_002918395
GH72	312	POS83316.1	443	3.3e-126	3	311	28	328	0.987179	GCA_002918395
GH72	312	POS85459.1_EPUL_001819,	522	1.7e-115	4	311	25	340	0.983974	GCA_002918395
GH74	233	POS87684.1_EPUL_001857,	1457	0.00011	41	111	58	123	0.300429	GCA_002918395
GH76	358	POS83436.1_EPUL_006162	381	5.2e-75	14	340	41	375	0.910615	GCA_002918395
GH76	358	POS83733.1_EPUL_005248,	447	1.1e-108	30	347	25	367	0.885475	GCA_002918395
GH76	358	POS84402.1_EPUL_006591	568	6.3e-56	71	328	109	472	0.717877	GCA_002918395
GH76	358	POS84514.1	459	2.9e-108	10	351	29	400	0.952514	GCA_002918395
GH76	358	POS86236.1_EPUL_003536,	512	1.2e-91	11	348	25	390	0.941341	GCA_002918395
GH76	358	POS86350.1_EPUL_001413	450	1.2e-111	7	346	24	385	0.946927	GCA_002918395
GH76	358	POS86628.1_EPUL_002992	389	3.9e-89	17	344	20	373	0.913408	GCA_002918395
GH78	504	POS82749.1_EPUL_005691,	679	4.3e-78	7	502	81	634	0.982143	GCA_002918395
GH81	622	POS86547.1_EPUL_004126	866	5.7e-224	7	622	179	858	0.988746	GCA_002918395
GH92	491	POS87062.1_EPUL_002977,	887	7.3e-127	2	448	294	760	0.90835	GCA_002918395
GH92	491	POS87312.1	805	1.6e-156	4	490	252	771	0.989817	GCA_002918395
GH93	307	POS87233.1_EPUL_002749	341	1.2e-60	3	281	24	285	0.905537	GCA_002918395
GT15	273	POS84489.1	413	9.6e-126	1	272	90	360	0.992674	GCA_002918395
GT15	273	POS86446.1	394	9.7e-122	1	272	74	352	0.992674	GCA_002918395
GT15	273	POS88042.1	505	1.9e-125	1	272	114	423	0.992674	GCA_002918395
GT1	382	POS86223.1_EPUL_000395,	989	3.8e-54	86	368	256	567	0.73822	GCA_002918395
GT1	382	POS86803.1_EPUL_001507	1386	2.4e-50	5	379	913	1326	0.979058	GCA_002918395
GT20	475	POS82256.1	491	3.4e-182	10	475	9	460	0.978947	GCA_002918395
GT20	475	POS84714.1_EPUL_002456,	859	1.4e-135	33	417	167	561	0.808421	GCA_002918395
GT20	475	POS87782.1_EPUL_001692	858	2.9e-147	9	473	45	580	0.976842	GCA_002918395
GT21	233	POS83302.1_EPUL_006192	506	6.8e-86	1	233	31	344	0.995708	GCA_002918395
GT22	389	POS85074.1_EPUL_002878,	429	7.7e-67	74	389	16	368	0.809769	GCA_002918395
GT22	389	POS85132.1	1330	1.6e-81	6	358	743	1126	0.904884	GCA_002918395
GT22	389	POS85646.1_EPUL_002316	517	2.8e-74	1	386	5	397	0.989717	GCA_002918395
GT22	389	POS86523.1_EPUL_002832	472	6.2e-67	113	388	1	355	0.706941	GCA_002918395
GT24	248	POS84491.1_EPUL_004350	1490	4.9e-132	1	248	1188	1435	0.995968	GCA_002918395
GT28	157	POS85304.1_EPUL_003000	192	4.8e-15	29	118	43	146	0.566879	GCA_002918395
GT2	168	POS84558.1	245	1.2e-38	1	168	10	183	0.994048	GCA_002918395
GT2	168	POS84894.1	1202	1.3e-15	79	164	857	943	0.505952	GCA_002918395
GT2	168	POS84898.1	904	6.7e-06	2	166	263	498	0.97619	GCA_002918395
GT2	168	POS85917.1_EPUL_004569	397	2.7e-37	1	105	111	245	0.619048	GCA_002918395
GT2	168	POS86870.1	803	2.1e-07	2	167	147	347	0.982143	GCA_002918395
GT2	168	POS87377.1	1885	1.4e-13	79	167	1403	1492	0.52381	GCA_002918395
GT2	168	POS87378.1	1701	4.2e-15	79	163	1253	1338	0.5	GCA_002918395
GT2	168	POS87484.1	1012	2.7e-08	2	166	317	552	0.97619	GCA_002918395
GT31	192	POS83052.1_EPUL_005504	503	2.1e-08	33	185	176	320	0.791667	GCA_002918395
GT31	192	POS86747.1_EPUL_005243	498	5.7e-06	75	164	220	296	0.463542	GCA_002918395
GT32	90	POS82184.1_EPUL_006634	463	2.1e-19	5	88	92	177	0.922222	GCA_002918395
GT32	90	POS82403.1_EPUL_006313,	393	5.2e-08	4	86	116	192	0.911111	GCA_002918395
GT32	90	POS86538.1_EPUL_001233	354	2.5e-19	6	89	92	173	0.922222	GCA_002918395
GT32	90	POS88015.1_EPUL_001239	564	2e-10	50	87	320	358	0.411111	GCA_002918395
GT33	425	POS83186.1_EPUL_005138	477	9.3e-143	2	424	46	471	0.992941	GCA_002918395
GT34	246	POS86110.1_EPUL_001078	311	1.3e-69	2	241	63	291	0.971545	GCA_002918395
GT34	246	POS87526.1_EPUL_001941	467	1.1e-86	2	245	166	428	0.987805	GCA_002918395
GT35	674	POS85706.1	884	2.1e-274	3	674	164	878	0.995549	GCA_002918395
GT39	223	POS87574.1_EPUL_000864	651	5.2e-33	2	103	69	185	0.452915	GCA_002918395
GT39	223	POS87576.1	768	1.3e-71	1	223	57	302	0.995516	GCA_002918395
GT39	223	POS87721.1	888	1.2e-69	2	223	55	300	0.991031	GCA_002918395
GT3	637	POS86451.1	702	6e-304	1	637	15	650	0.99843	GCA_002918395
GT48	739	POS83510.1	1944	0	1	733	862	1641	0.990528	GCA_002918395
GT4	160	POS85491.1_EPUL_001990	447	9.1e-38	8	154	205	376	0.9125	GCA_002918395
GT4	160	POS85804.1	459	6e-34	11	147	197	331	0.85	GCA_002918395
GT4	160	POS86027.1_EPUL_004386	521	1.5e-24	8	136	319	461	0.8	GCA_002918395
GT4	160	POS88089.1_EPUL_000337	2730	3.2e-13	8	150	2466	2615	0.8875	GCA_002918395
GT50	262	POS85168.1_EPUL_002136	268	8.1e-26	1	101	142	268	0.381679	GCA_002918395
GT57	481	POS82906.1_EPUL_006305,	582	2.3e-134	3	480	57	558	0.991684	GCA_002918395
GT57	481	POS83625.1	385	1.6e-65	2	150	32	178	0.307692	GCA_002918395
GT57	481	POS83625.1	385	2.9e-53	275	475	188	384	0.4158	GCA_002918395
GT58	364	POS84210.1_EPUL_003619	204	1.4e-56	198	364	1	168	0.456044	GCA_002918395
GT59	404	POS86693.1_EPUL_001812,	252	5.7e-59	2	177	50	224	0.433168	GCA_002918395
GT62	268	POS83458.1_EPUL_006792	379	6.6e-81	6	267	76	337	0.973881	GCA_002918395
GT62	268	POS84858.1	457	4.1e-123	3	268	86	349	0.988806	GCA_002918395
GT62	268	POS85351.1	386	3.3e-109	2	267	100	365	0.988806	GCA_002918395
GT66	693	POS87321.1	789	6.6e-187	27	597	83	711	0.822511	GCA_002918395
GT68	350	POS85822.1_EPUL_004984	510	5.2e-06	198	343	312	472	0.414286	GCA_002918395
GT69	239	POS86434.1_EPUL_002644	524	3.7e-71	1	238	90	352	0.991632	GCA_002918395
GT76	407	POS84416.1_EPUL_004833	432	2.9e-98	4	407	18	432	0.990172	GCA_002918395
GT8	257	POS85962.1_EPUL_001971,	319	3.7e-39	34	256	20	281	0.863813	GCA_002918395
GT8	257	POS86020.1_EPUL_004145	671	1.2e-43	39	255	34	239	0.840467	GCA_002918395
GT90	250	POS83811.1_EPUL_006085	630	1.9e-71	3	248	326	616	0.98	GCA_002918395
GT90	250	POS84349.1_EPUL_003739,	550	1.7e-71	15	248	259	537	0.932	GCA_002918395
GT90	250	POS86837.1_EPUL_001005	628	3.2e-83	3	243	363	628	0.96	GCA_002918395
GT90	250	POS88119.1_EPUL_001218	603	1.1e-73	3	248	299	589	0.98	GCA_002918395
PL4_3	634	POS81785.1_EPUL_006280,	298	3.5e-114	205	415	11	222	0.33123	GCA_002918395
AA11	191	XP_008085578_GLLO	262	2.7e-45	1	186	26	237	0.968586	GCF_000409485
AA11	191	XP_008086749_GLLO	313	1.8e-61	1	188	19	212	0.979058	GCF_000409485
AA11	191	XP_008087728_GLLO	404	3.1e-70	1	188	20	233	0.979058	GCF_000409485
AA1_2	340	XP_008077092_GLLO	1292	2.3e-159	2	340	44	383	0.994118	GCF_000409485
AA12	401	XP_008080828_GLLO	431	6.1e-148	7	401	35	428	0.982544	GCF_000409485
AA12	401	XP_008083035_GLLO	471	3.3e-165	7	401	28	415	0.982544	GCF_000409485
AA12	401	XP_008084671_GLLO	656	3.6e-150	1	401	247	653	0.997506	GCF_000409485
AA1_3	312	XP_008081760_GLLO	595	2.5e-140	2	312	71	381	0.99359	GCF_000409485
AA1_3	312	XP_008081793_GLLO	578	9.7e-136	2	310	50	365	0.987179	GCF_000409485
AA1_3	312	XP_008084696_GLLO	617	1.3e-127	2	307	66	370	0.977564	GCF_000409485
AA1_3	312	XP_008085137_GLLO	561	1.5e-138	2	310	49	356	0.987179	GCF_000409485
AA1_3	312	XP_008085393_GLLO	611	3.2e-117	4	311	68	389	0.983974	GCF_000409485
AA1_3	312	XP_008085678_GLLO	475	1.6e-72	27	187	3	163	0.512821	GCF_000409485
AA2	255	XP_008076233_GLLO	367	2.1e-59	14	254	114	346	0.941176	GCF_000409485
AA2	255	XP_008076884_GLLO	372	5.8e-61	4	254	104	356	0.980392	GCF_000409485
AA2	255	XP_008077688_GLLO	985	1.6e-20	19	172	62	212	0.6	GCF_000409485
AA2	255	XP_008078000_GLLO	558	1.6e-20	14	186	68	251	0.67451	GCF_000409485
AA2	255	XP_008078630_GLLO	316	2.2e-49	14	246	83	305	0.909804	GCF_000409485
AA2	255	XP_008079600_GLLO	325	5.6e-58	4	253	11	266	0.976471	GCF_000409485
AA2	255	XP_008082906_GLLO	363	1.3e-59	2	254	84	327	0.988235	GCF_000409485
AA2	255	XP_008084225_GLLO	287	2.1e-43	2	254	34	261	0.988235	GCF_000409485
AA2	255	XP_008084392_GLLO	549	7.6e-19	11	171	56	218	0.627451	GCF_000409485
AA2	255	XP_008085507_GLLO	384	9.7e-44	2	254	116	353	0.988235	GCF_000409485
AA3_2	570	XP_008075845_GLLO	569	3e-89	4	540	4	529	0.940351	GCF_000409485
AA3_2	570	XP_008079429_GLLO	615	2.1e-104	2	568	45	613	0.992982	GCF_000409485
AA3_2	570	XP_008081865_GLLO	615	3.8e-98	2	567	31	613	0.991228	GCF_000409485
AA3_2	570	XP_008082826_GLLO	604	1.2e-69	195	567	207	602	0.652632	GCF_000409485
AA3_2	570	XP_008083049_GLLO	538	1.4e-102	3	568	5	535	0.991228	GCF_000409485
AA3_2	570	XP_008084394_GLLO	612	1.1e-113	4	567	13	576	0.987719	GCF_000409485
AA3_2	570	XP_008084817_GLLO	614	1.7e-94	3	567	45	611	0.989474	GCF_000409485
AA3_2	570	XP_008085053_GLLO	606	1.4e-91	4	568	35	603	0.989474	GCF_000409485
AA3_2	570	XP_008085082_GLLO	623	2e-106	4	567	43	620	0.987719	GCF_000409485
AA3_2	570	XP_008086062_GLLO	579	1.5e-84	4	569	7	573	0.991228	GCF_000409485
AA3_2	570	XP_008086098_GLLO	611	2.4e-79	3	567	36	607	0.989474	GCF_000409485
AA3_2	570	XP_008086921_GLLO	392	7e-60	206	567	28	390	0.633333	GCF_000409485
AA3_2	570	XP_008088190_GLLO	609	1.2e-82	5	567	9	600	0.985965	GCF_000409485
AA3_3	591	XP_008078064_GLLO	599	5.2e-264	2	590	12	593	0.994924	GCF_000409485
AA3_3	591	XP_008078904_GLLO	607	1.5e-273	3	591	10	604	0.994924	GCF_000409485
AA3_3	591	XP_008081594_GLLO	587	5.9e-183	2	590	13	583	0.994924	GCF_000409485
AA3_3	591	XP_008086249_GLLO	667	1.1e-263	2	591	5	640	0.996616	GCF_000409485
AA3	618	XP_008076177_GLLO	578	1e-63	83	400	34	577	0.512945	GCF_000409485
AA3	618	XP_008078176_GLLO	607	5.5e-83	88	400	22	606	0.504854	GCF_000409485
AA3	618	XP_008078680_GLLO	399	7.8e-34	86	323	44	372	0.383495	GCF_000409485
AA3	618	XP_008080070_GLLO	648	7e-79	80	403	20	647	0.522654	GCF_000409485
AA3	618	XP_008080316_GLLO	599	2e-91	87	398	20	596	0.503236	GCF_000409485
AA3	618	XP_008082258_GLLO	696	1.6e-76	69	403	40	687	0.540453	GCF_000409485
AA3	618	XP_008082740_GLLO	1795	2e-44	67	405	554	1138	0.546926	GCF_000409485
AA3	618	XP_008083656_GLLO	554	1.4e-90	85	408	9	549	0.522654	GCF_000409485
AA3	618	XP_008084965_GLLO	738	2.7e-46	86	403	215	735	0.512945	GCF_000409485
AA3	618	XP_008085703_GLLO	616	2.6e-77	82	403	28	613	0.519417	GCF_000409485
AA3	618	XP_008085766_GLLO	604	2.8e-75	85	397	21	600	0.504854	GCF_000409485
AA3	618	XP_008087712_GLLO	1056	2e-66	84	398	542	1054	0.508091	GCF_000409485
AA3	618	XP_008088461_GLLO	663	6.7e-68	88	402	35	535	0.508091	GCF_000409485
AA4	522	XP_008077556_GLLO	603	2.8e-21	4	246	120	357	0.463602	GCF_000409485
AA4	522	XP_008078996_GLLO	545	2.3e-17	16	200	78	265	0.35249	GCF_000409485
AA4	522	XP_008087644_GLLO	574	2.4e-21	6	239	92	316	0.44636	GCF_000409485
AA4	522	XP_008088381_GLLO	591	1e-24	6	252	115	355	0.471264	GCF_000409485
AA5_1	563	XP_008080991_GLLO	688	2.1e-172	6	536	169	687	0.941385	GCF_000409485
AA5_2	600	XP_008080820_GLLO	561	1.8e-101	6	354	26	365	0.58	GCF_000409485
AA5_2	600	XP_008080820_GLLO	561	5.1e-90	408	599	366	558	0.318333	GCF_000409485
AA5	1281	XP_008082139_GLLO	1031	5.2e-145	558	1039	504	1022	0.375488	GCF_000409485
AA5	1281	XP_008085840_GLLO	1053	7.1e-155	555	1046	522	1047	0.383294	GCF_000409485
AA6	195	XP_008077601_GLLO	203	5.7e-88	1	194	4	198	0.989744	GCF_000409485
AA7	458	XP_008075989_GLLO	610	8.8e-39	17	194	149	334	0.386463	GCF_000409485
AA7	458	XP_008076704_GLLO	532	4.8e-48	9	209	97	297	0.436681	GCF_000409485
AA7	458	XP_008077905_GLLO	513	4e-76	5	207	53	259	0.441048	GCF_000409485
AA7	458	XP_008078089_GLLO	510	2.3e-50	6	213	47	253	0.451965	GCF_000409485
AA7	458	XP_008078521_GLLO	413	5.1e-37	35	205	30	197	0.371179	GCF_000409485
AA7	458	XP_008078943_GLLO	519	3.3e-35	11	198	80	268	0.408297	GCF_000409485
AA7	458	XP_008079534_GLLO	611	9.4e-49	15	199	127	322	0.401747	GCF_000409485
AA7	458	XP_008079773_GLLO	585	1.1e-49	19	195	137	333	0.384279	GCF_000409485
AA7	458	XP_008080277_GLLO	550	3.1e-38	7	180	68	248	0.377729	GCF_000409485
AA7	458	XP_008080293_GLLO	525	8.8e-50	40	454	126	514	0.90393	GCF_000409485
AA7	458	XP_008080840_GLLO	498	4.2e-49	4	454	54	487	0.982533	GCF_000409485
AA7	458	XP_008080900_GLLO	506	6.2e-55	11	210	73	276	0.434498	GCF_000409485
AA7	458	XP_008081003_GLLO	533	1.8e-36	10	181	41	217	0.373362	GCF_000409485
AA7	458	XP_008081082_GLLO	523	8e-72	5	204	49	255	0.434498	GCF_000409485
AA7	458	XP_008082367_GLLO	534	8.5e-54	6	454	76	522	0.978166	GCF_000409485
AA7	458	XP_008082890_GLLO	578	2.7e-14	60	207	132	278	0.320961	GCF_000409485
AA7	458	XP_008083622_GLLO	638	1.7e-48	12	209	169	375	0.430131	GCF_000409485
AA7	458	XP_008084118_GLLO	588	1.6e-49	14	182	111	290	0.366812	GCF_000409485
AA7	458	XP_008084352_GLLO	488	1.8e-48	19	198	79	257	0.39083	GCF_000409485
AA7	458	XP_008084564_GLLO	584	8.3e-54	21	454	141	563	0.945415	GCF_000409485
AA7	458	XP_008084587_GLLO	507	2.1e-52	19	222	70	275	0.443231	GCF_000409485
AA7	458	XP_008084594_GLLO	492	7.2e-55	20	230	70	280	0.458515	GCF_000409485
AA7	458	XP_008085201_GLLO	533	5.3e-89	5	458	93	529	0.989083	GCF_000409485
AA7	458	XP_008085496_GLLO	538	8.7e-75	10	457	61	527	0.975983	GCF_000409485
AA7	458	XP_008085518_GLLO	609	1.7e-45	11	211	120	334	0.436681	GCF_000409485
AA7	458	XP_008085631_GLLO	486	5.7e-86	7	458	48	483	0.984716	GCF_000409485
AA7	458	XP_008085648_GLLO	549	5.1e-23	4	190	28	207	0.406114	GCF_000409485
AA7	458	XP_008086029_GLLO	500	5.2e-58	16	211	70	267	0.425764	GCF_000409485
AA7	458	XP_008086077_GLLO	582	1.4e-46	23	208	144	337	0.40393	GCF_000409485
AA7	458	XP_008086078_GLLO	581	5.3e-39	21	200	142	326	0.39083	GCF_000409485
AA7	458	XP_008086234_GLLO	1146	6.7e-42	10	187	307	505	0.386463	GCF_000409485
AA7	458	XP_008086315_GLLO	484	9e-53	4	209	44	249	0.447598	GCF_000409485
AA7	458	XP_008086617_GLLO	528	1.7e-48	21	223	69	273	0.441048	GCF_000409485
AA7	458	XP_008086790_GLLO	472	3e-75	16	454	45	466	0.956332	GCF_000409485
AA7	458	XP_008087186_GLLO	575	7.1e-38	21	202	129	321	0.395197	GCF_000409485
AA7	458	XP_008087774_GLLO	604	7.1e-46	8	208	140	352	0.436681	GCF_000409485
AA7	458	XP_008087900_GLLO	458	1.3e-50	8	210	38	236	0.441048	GCF_000409485
AA7	458	XP_008087994_GLLO	460	2.9e-47	6	231	35	264	0.491266	GCF_000409485
AA7	458	XP_008088093_GLLO	475	3.8e-66	6	220	39	262	0.467249	GCF_000409485
AA7	458	XP_008088566_GLLO	507	1.4e-13	61	205	45	191	0.31441	GCF_000409485
AA8	815	XP_008077213_GLLO	847	0	8	815	13	846	0.990184	GCF_000409485
AA8	815	XP_008082259_GLLO	788	3.1e-272	10	786	4	753	0.952147	GCF_000409485
AA8	815	XP_008083926_GLLO	810	0	6	777	6	809	0.946012	GCF_000409485
AA9	220	XP_008076376_GLLO	251	1.9e-63	4	218	8	236	0.972727	GCF_000409485
AA9	220	XP_008077911_GLLO	214	2.2e-36	48	218	4	190	0.772727	GCF_000409485
AA9	220	XP_008078208_GLLO	208	3.1e-25	2	127	6	134	0.568182	GCF_000409485
AA9	220	XP_008078992_GLLO	231	1.8e-62	5	220	12	216	0.977273	GCF_000409485
AA9	220	XP_008079726_GLLO	418	1.9e-70	1	219	9	235	0.990909	GCF_000409485
AA9	220	XP_008081630_GLLO	394	1.8e-62	3	218	8	223	0.977273	GCF_000409485
AA9	220	XP_008082137_GLLO	253	1.5e-50	3	219	9	233	0.981818	GCF_000409485
AA9	220	XP_008082388_GLLO	268	5.2e-69	2	219	5	230	0.986364	GCF_000409485
AA9	220	XP_008082509_GLLO	325	8.8e-73	2	219	13	237	0.986364	GCF_000409485
AA9	220	XP_008082668_GLLO	253	1.3e-53	3	217	6	230	0.972727	GCF_000409485
AA9	220	XP_008082808_GLLO	238	7.6e-61	3	219	9	222	0.981818	GCF_000409485
AA9	220	XP_008083056_GLLO	264	2.1e-48	2	218	8	241	0.981818	GCF_000409485
AA9	220	XP_008083816_GLLO	235	7.7e-75	4	220	10	221	0.981818	GCF_000409485
AA9	220	XP_008084304_GLLO	724	2.2e-60	2	220	7	223	0.990909	GCF_000409485
AA9	220	XP_008084797_GLLO	317	6e-71	3	219	8	227	0.981818	GCF_000409485
AA9	220	XP_008084840_GLLO	292	1e-52	2	218	7	264	0.981818	GCF_000409485
AA9	220	XP_008085064_GLLO	214	4.7e-65	12	220	15	199	0.945455	GCF_000409485
AA9	220	XP_008085264_GLLO	850	6.1e-57	27	219	628	823	0.872727	GCF_000409485
AA9	220	XP_008085624_GLLO	244	1.3e-68	2	219	5	222	0.986364	GCF_000409485
AA9	220	XP_008086415_GLLO	223	7.6e-59	3	219	10	208	0.981818	GCF_000409485
AA9	220	XP_008086416_GLLO	241	1.3e-69	4	219	9	224	0.977273	GCF_000409485
AA9	220	XP_008086868_GLLO	227	1.8e-70	2	220	5	212	0.990909	GCF_000409485
AA9	220	XP_008087905_GLLO	402	2.1e-57	3	219	7	211	0.981818	GCF_000409485
AA9	220	XP_008088548_GLLO	249	9.2e-69	3	219	7	225	0.981818	GCF_000409485
AA9	220	XP_008088603_GLLO	252	1.7e-62	4	219	10	235	0.977273	GCF_000409485
CBM13	188	XP_008079747_GLLO	599	0.00046	36	94	535	595	0.308511	GCF_000409485
CBM13	188	XP_008080193_GLLO	422	9e-07	56	127	55	136	0.37766	GCF_000409485
CBM13	188	XP_008082138_GLLO	168	5.6e-10	8	128	27	150	0.638298	GCF_000409485
CBM16	116	XP_008079451_GLLO	409	4.1e-06	3	101	258	385	0.844828	GCF_000409485
CBM18	38	XP_008077012_GLLO	1594	0.0002	2	34	71	101	0.842105	GCF_000409485
CBM18	38	XP_008077012_GLLO	1594	6.9e-07	2	36	403	437	0.894737	GCF_000409485
CBM18	38	XP_008078165_GLLO	461	5.8e-05	8	35	30	57	0.710526	GCF_000409485
CBM18	38	XP_008078179_GLLO	1526	2.3e-09	7	38	491	539	0.815789	GCF_000409485
CBM18	38	XP_008079296_GLLO	583	1.1e-07	6	36	51	85	0.789474	GCF_000409485
CBM18	38	XP_008079296_GLLO	583	1.1e-10	2	36	104	138	0.894737	GCF_000409485
CBM18	38	XP_008079296_GLLO	583	1.9e-09	2	32	156	186	0.789474	GCF_000409485
CBM18	38	XP_008080563_GLLO	1621	2.9e-06	2	32	574	606	0.789474	GCF_000409485
CBM18	38	XP_008080563_GLLO	1621	5.7e-06	7	38	537	568	0.815789	GCF_000409485
CBM18	38	XP_008081198_GLLO	104	1.4e-05	9	32	73	100	0.605263	GCF_000409485
CBM18	38	XP_008081300_GLLO	397	1.1e-06	2	36	98	131	0.894737	GCF_000409485
CBM18	38	XP_008081300_GLLO	397	7.3e-07	7	36	43	75	0.763158	GCF_000409485
CBM18	38	XP_008082249_GLLO	798	0.0001	2	35	38	72	0.868421	GCF_000409485
CBM18	38	XP_008082249_GLLO	798	0.00014	2	36	350	388	0.894737	GCF_000409485
CBM18	38	XP_008082249_GLLO	798	0.00026	2	36	295	333	0.894737	GCF_000409485
CBM18	38	XP_008082249_GLLO	798	2.7e-05	2	36	700	736	0.894737	GCF_000409485
CBM18	38	XP_008082249_GLLO	798	3.8e-09	2	36	754	792	0.894737	GCF_000409485
CBM18	38	XP_008082249_GLLO	798	4.3e-05	2	37	406	444	0.921053	GCF_000409485
CBM18	38	XP_008082249_GLLO	798	5.4e-05	2	36	241	278	0.894737	GCF_000409485
CBM18	38	XP_008082250_GLLO	1783	2.4e-06	7	38	99	130	0.815789	GCF_000409485
CBM18	38	XP_008082250_GLLO	1783	4.6e-07	2	33	136	177	0.815789	GCF_000409485
CBM18	38	XP_008082551_GLLO	1316	7.2e-09	7	38	436	483	0.815789	GCF_000409485
CBM18	38	XP_008082804_GLLO	870	0.00051	2	36	723	759	0.894737	GCF_000409485
CBM18	38	XP_008082804_GLLO	870	0.00062	7	37	589	624	0.789474	GCF_000409485
CBM18	38	XP_008082804_GLLO	870	0.00099	2	36	779	814	0.894737	GCF_000409485
CBM18	38	XP_008082804_GLLO	870	2.1e-07	2	35	657	692	0.868421	GCF_000409485
CBM18	38	XP_008082804_GLLO	870	6.3e-09	1	32	141	174	0.815789	GCF_000409485
CBM18	38	XP_008084939_GLLO	1806	7.3e-08	2	36	22	58	0.894737	GCF_000409485
CBM18	38	XP_008085695_GLLO	414	2.6e-05	2	36	40	72	0.894737	GCF_000409485
CBM18	38	XP_008086749_GLLO	313	1.7e-10	2	35	265	295	0.868421	GCF_000409485
CBM1	29	XP_008076068_GLLO	161	3.6e-09	2	29	126	155	0.931034	GCF_000409485
CBM1	29	XP_008077238_GLLO	326	1.4e-12	1	29	294	322	0.965517	GCF_000409485
CBM1	29	XP_008077818_GLLO	190	9.5e-08	1	28	149	176	0.931034	GCF_000409485
CBM1	29	XP_008078206_GLLO	288	1.7e-11	2	29	257	283	0.931034	GCF_000409485
CBM1	29	XP_008079052_GLLO	402	8.5e-08	2	21	27	46	0.655172	GCF_000409485
CBM1	29	XP_008080241_GLLO	450	3.4e-12	1	29	418	446	0.965517	GCF_000409485
CBM1	29	XP_008081630_GLLO	394	3.5e-13	2	29	364	390	0.931034	GCF_000409485
CBM1	29	XP_008081676_GLLO	149	8.9e-08	2	20	23	41	0.62069	GCF_000409485
CBM1	29	XP_008081763_GLLO	383	1.3e-08	1	29	350	378	0.965517	GCF_000409485
CBM1	29	XP_008082625_GLLO	542	1.3e-08	2	29	510	536	0.931034	GCF_000409485
CBM1	29	XP_008084502_GLLO	342	8e-10	1	29	310	338	0.965517	GCF_000409485
CBM1	29	XP_008084797_GLLO	317	5.4e-11	2	29	286	312	0.931034	GCF_000409485
CBM1	29	XP_008086414_GLLO	466	1.2e-08	2	29	24	52	0.931034	GCF_000409485
CBM1	29	XP_008087187_GLLO	780	5.9e-09	1	29	747	775	0.965517	GCF_000409485
CBM1	29	XP_008087905_GLLO	402	8.9e-13	2	29	372	398	0.931034	GCF_000409485
CBM20	90	XP_008077919_GLLO	615	2.2e-20	1	87	503	595	0.955556	GCF_000409485
CBM20	90	XP_008081828_GLLO	683	1.4e-30	1	88	573	663	0.966667	GCF_000409485
CBM20	90	XP_008084551_GLLO	794	4.1e-06	2	71	11	74	0.766667	GCF_000409485
CBM21	107	XP_008079603_GLLO	541	8.9e-29	2	106	422	528	0.971963	GCF_000409485
CBM21	107	XP_008079610_GLLO	768	3.7e-33	4	107	354	460	0.962617	GCF_000409485
CBM21	107	XP_008080138_GLLO	863	3.4e-12	21	107	126	204	0.803738	GCF_000409485
CBM24	76	XP_008078179_GLLO	1526	2.8e-15	2	76	923	999	0.973684	GCF_000409485
CBM32	124	XP_008082908_GLLO	287	7.5e-07	6	72	200	285	0.532258	GCF_000409485
CBM32	124	XP_008085143_GLLO	996	6.5e-06	9	121	846	990	0.903226	GCF_000409485
CBM35	123	XP_008083366_GLLO	827	1.4e-06	7	108	703	802	0.821138	GCF_000409485
CBM35	123	XP_008085928_GLLO	473	2.2e-18	12	122	359	470	0.894309	GCF_000409485
CBM38	129	XP_008079398_GLLO	688	1.6e-34	2	129	45	172	0.984496	GCF_000409485
CBM40	179	XP_008080771_GLLO	981	2.8e-06	68	171	63	165	0.575419	GCF_000409485
CBM43	83	XP_008082194_GLLO	544	1.3e-13	1	82	384	473	0.975904	GCF_000409485
CBM43	83	XP_008087310_GLLO	547	1.8e-19	1	82	384	470	0.975904	GCF_000409485
CBM46	87	XP_008076439_GLLO	568	6.3e-12	7	85	375	452	0.896552	GCF_000409485
CBM48	76	XP_008078409_GLLO	764	0.00078	16	69	8	67	0.697368	GCF_000409485
CBM48	76	XP_008086293_GLLO	700	6.7e-10	2	48	72	128	0.605263	GCF_000409485
CBM50	40	XP_008077659_GLLO	187	5.8e-07	1	36	56	89	0.875	GCF_000409485
CBM50	40	XP_008078179_GLLO	1526	8.8e-07	1	27	409	435	0.65	GCF_000409485
CBM50	40	XP_008082551_GLLO	1316	2.1e-05	1	40	355	403	0.975	GCF_000409485
CBM50	40	XP_008082584_GLLO	2002	0.00014	1	34	391	428	0.825	GCF_000409485
CBM50	40	XP_008084936_GLLO	507	0.00012	1	27	379	405	0.65	GCF_000409485
CBM50	40	XP_008084938_GLLO	426	0.00013	1	39	212	255	0.95	GCF_000409485
CBM52	52	XP_008078835_GLLO	1835	1.7e-13	2	49	713	760	0.903846	GCF_000409485
CBM52	52	XP_008078835_GLLO	1835	3.2e-12	11	50	752	791	0.75	GCF_000409485
CBM63	78	XP_008088021_GLLO	310	7.9e-23	3	71	134	204	0.871795	GCF_000409485
CBM67	176	XP_008085954_GLLO	926	2.4e-34	16	170	138	304	0.875	GCF_000409485
CBM6	138	XP_008076475_GLLO	441	2.9e-26	18	138	312	431	0.869565	GCF_000409485
CBM6	138	XP_008079426_GLLO	462	8.3e-39	16	137	336	459	0.876812	GCF_000409485
CE10	341	XP_008075887_GLLO	558	6.1e-28	72	184	131	263	0.328446	GCF_000409485
CE10	341	XP_008076016_GLLO	665	1.1e-23	65	316	374	647	0.73607	GCF_000409485
CE10	341	XP_008076572_GLLO	340	2e-59	53	325	46	314	0.797654	GCF_000409485
CE10	341	XP_008076594_GLLO	331	8.2e-52	67	331	61	324	0.774194	GCF_000409485
CE10	341	XP_008076867_GLLO	698	3.6e-18	66	325	432	683	0.759531	GCF_000409485
CE10	341	XP_008077163_GLLO	566	6.7e-26	74	186	103	232	0.328446	GCF_000409485
CE10	341	XP_008077462_GLLO	418	2.5e-37	84	335	157	407	0.73607	GCF_000409485
CE10	341	XP_008078116_GLLO	318	1.3e-17	80	295	35	281	0.630499	GCF_000409485
CE10	341	XP_008078388_GLLO	366	1.7e-48	62	333	75	346	0.794721	GCF_000409485
CE10	341	XP_008078658_GLLO	683	1.4e-36	74	204	207	350	0.381232	GCF_000409485
CE10	341	XP_008079125_GLLO	380	4.1e-50	64	332	66	372	0.785924	GCF_000409485
CE10	341	XP_008079329_GLLO	655	1.4e-34	73	190	210	342	0.343109	GCF_000409485
CE10	341	XP_008079672_GLLO	316	8.3e-19	57	201	30	199	0.422287	GCF_000409485
CE10	341	XP_008079823_GLLO	974	3.8e-38	76	235	525	705	0.466276	GCF_000409485
CE10	341	XP_008079870_GLLO	543	2.4e-35	75	209	104	253	0.392962	GCF_000409485
CE10	341	XP_008079938_GLLO	608	9.3e-30	77	188	127	259	0.325513	GCF_000409485
CE10	341	XP_008080063_GLLO	333	2.4e-42	86	329	63	321	0.71261	GCF_000409485
CE10	341	XP_008080066_GLLO	446	1.2e-35	93	326	53	381	0.683284	GCF_000409485
CE10	341	XP_008080235_GLLO	312	8.3e-30	78	311	22	291	0.683284	GCF_000409485
CE10	341	XP_008080773_GLLO	577	5.3e-21	66	208	96	273	0.416422	GCF_000409485
CE10	341	XP_008081047_GLLO	597	4.1e-29	74	234	99	285	0.469208	GCF_000409485
CE10	341	XP_008081064_GLLO	323	1.6e-20	69	316	6	296	0.72434	GCF_000409485
CE10	341	XP_008081187_GLLO	369	2.1e-30	93	317	119	349	0.656891	GCF_000409485
CE10	341	XP_008081240_GLLO	521	4.8e-28	74	182	111	231	0.316716	GCF_000409485
CE10	341	XP_008081533_GLLO	537	5.1e-30	54	244	74	273	0.557185	GCF_000409485
CE10	341	XP_008081942_GLLO	696	2e-41	61	334	160	586	0.800587	GCF_000409485
CE10	341	XP_008082224_GLLO	561	4.8e-27	75	208	120	293	0.390029	GCF_000409485
CE10	341	XP_008082525_GLLO	568	1.2e-29	73	187	105	231	0.334311	GCF_000409485
CE10	341	XP_008082587_GLLO	361	3.1e-20	40	321	41	334	0.824047	GCF_000409485
CE10	341	XP_008082934_GLLO	344	7.5e-43	71	335	73	337	0.774194	GCF_000409485
CE10	341	XP_008083573_GLLO	548	1.7e-32	69	193	78	223	0.363636	GCF_000409485
CE10	341	XP_008083865_GLLO	545	1.1e-21	70	222	93	261	0.445748	GCF_000409485
CE10	341	XP_008083971_GLLO	532	1.3e-24	70	208	85	243	0.404692	GCF_000409485
CE10	341	XP_008084610_GLLO	315	5.1e-20	70	311	14	293	0.706745	GCF_000409485
CE10	341	XP_008084712_GLLO	548	7.2e-32	73	193	97	246	0.351906	GCF_000409485
CE10	341	XP_008084740_GLLO	2497	4.3e-26	66	315	2160	2476	0.730205	GCF_000409485
CE10	341	XP_008084813_GLLO	2482	1.8e-24	73	336	2148	2481	0.771261	GCF_000409485
CE10	341	XP_008084888_GLLO	394	2.5e-06	63	213	87	243	0.439883	GCF_000409485
CE10	341	XP_008085405_GLLO	534	9.1e-28	61	179	88	212	0.346041	GCF_000409485
CE10	341	XP_008085539_GLLO	303	1.6e-09	85	210	59	194	0.366569	GCF_000409485
CE10	341	XP_008085874_GLLO	334	4e-38	36	335	37	330	0.876833	GCF_000409485
CE10	341	XP_008086168_GLLO	446	1.7e-35	93	333	116	383	0.703812	GCF_000409485
CE10	341	XP_008086260_GLLO	335	1.2e-35	67	299	52	279	0.680352	GCF_000409485
CE10	341	XP_008086392_GLLO	479	2.1e-48	93	335	150	420	0.709677	GCF_000409485
CE10	341	XP_008086738_GLLO	257	6e-08	165	312	112	242	0.431085	GCF_000409485
CE10	341	XP_008086906_GLLO	895	9.2e-50	93	291	127	416	0.580645	GCF_000409485
CE10	341	XP_008086972_GLLO	448	5.1e-64	71	333	157	440	0.768328	GCF_000409485
CE10	341	XP_008087512_GLLO	433	8.5e-18	73	316	153	388	0.71261	GCF_000409485
CE10	341	XP_008087640_GLLO	580	1.8e-24	61	257	92	293	0.57478	GCF_000409485
CE10	341	XP_008087856_GLLO	369	6.2e-28	93	316	98	348	0.653959	GCF_000409485
CE10	341	XP_008087946_GLLO	312	5.3e-25	85	335	25	304	0.733138	GCF_000409485
CE10	341	XP_008087986_GLLO	332	1.1e-45	93	328	68	321	0.68915	GCF_000409485
CE10	341	XP_008088337_GLLO	686	7.8e-37	75	198	214	352	0.360704	GCF_000409485
CE10	341	XP_008088346_GLLO	325	1.5e-57	64	319	53	305	0.747801	GCF_000409485
CE12	210	XP_008080704_GLLO	257	4.6e-12	3	207	10	228	0.971429	GCF_000409485
CE12	210	XP_008082684_GLLO	267	6.7e-44	1	208	32	242	0.985714	GCF_000409485
CE12	210	XP_008084320_GLLO	264	4e-08	4	202	1	210	0.942857	GCF_000409485
CE12	210	XP_008086516_GLLO	263	3.7e-42	2	208	34	230	0.980952	GCF_000409485
CE14	124	XP_008082257_GLLO	275	1.5e-08	4	123	30	156	0.959677	GCF_000409485
CE15	269	XP_008076478_GLLO	352	5.6e-82	1	267	3	321	0.988848	GCF_000409485
CE15	269	XP_008084971_GLLO	394	8.6e-81	1	267	44	363	0.988848	GCF_000409485
CE15	269	XP_008087696_GLLO	397	1.6e-90	1	268	44	365	0.992565	GCF_000409485
CE16	267	XP_008081342_GLLO	326	1e-73	3	263	40	312	0.973783	GCF_000409485
CE16	267	XP_008082512_GLLO	367	7.1e-66	1	266	45	353	0.992509	GCF_000409485
CE16	267	XP_008087737_GLLO	295	5.3e-85	1	266	33	289	0.992509	GCF_000409485
CE1	227	XP_008076325_GLLO	319	1.9e-18	7	143	35	190	0.599119	GCF_000409485
CE1	227	XP_008076599_GLLO	389	6.9e-11	20	193	29	210	0.762115	GCF_000409485
CE1	227	XP_008076930_GLLO	351	1.1e-08	91	175	107	217	0.370044	GCF_000409485
CE1	227	XP_008076973_GLLO	290	3.1e-48	2	224	24	276	0.977974	GCF_000409485
CE1	227	XP_008077260_GLLO	423	1.5e-07	8	137	184	306	0.568282	GCF_000409485
CE1	227	XP_008077889_GLLO	325	3.3e-09	8	129	63	212	0.53304	GCF_000409485
CE1	227	XP_008079201_GLLO	298	5.7e-09	9	139	32	149	0.572687	GCF_000409485
CE1	227	XP_008080171_GLLO	305	3.3e-22	4	138	64	197	0.590308	GCF_000409485
CE1	227	XP_008080810_GLLO	304	2.7e-06	29	224	31	276	0.859031	GCF_000409485
CE1	227	XP_008081243_GLLO	934	1.7e-15	13	212	678	894	0.876652	GCF_000409485
CE1	227	XP_008081945_GLLO	281	3.4e-16	4	208	39	254	0.898678	GCF_000409485
CE1	227	XP_008082136_GLLO	291	1.2e-17	7	193	33	233	0.819383	GCF_000409485
CE1	227	XP_008082724_GLLO	537	1.1e-06	26	143	100	241	0.515419	GCF_000409485
CE1	227	XP_008082799_GLLO	786	3e-11	14	211	521	745	0.867841	GCF_000409485
CE1	227	XP_008084345_GLLO	385	0.00022	91	162	124	187	0.312775	GCF_000409485
CE1	227	XP_008084354_GLLO	298	6.3e-23	4	189	32	240	0.814978	GCF_000409485
CE1	227	XP_008084682_GLLO	329	1.6e-07	15	143	31	177	0.563877	GCF_000409485
CE1	227	XP_008085471_GLLO	329	2e-08	51	143	65	193	0.405286	GCF_000409485
CE1	227	XP_008085780_GLLO	273	1e-12	24	208	14	208	0.810573	GCF_000409485
CE1	227	XP_008086195_GLLO	292	3.4e-22	6	143	33	192	0.603524	GCF_000409485
CE1	227	XP_008087738_GLLO	285	3.8e-20	5	143	46	213	0.60793	GCF_000409485
CE1	227	XP_008088070_GLLO	249	3.9e-11	21	199	16	222	0.784141	GCF_000409485
CE1	227	XP_008088083_GLLO	298	5e-27	9	194	39	242	0.814978	GCF_000409485
CE1	227	XP_008088265_GLLO	313	5.9e-21	3	141	49	185	0.60793	GCF_000409485
CE1	227	XP_008088854_GLLO	313	8.7e-07	18	126	39	139	0.475771	GCF_000409485
CE2	209	XP_008085626_GLLO	420	2.5e-20	2	209	161	392	0.990431	GCF_000409485
CE2	209	XP_008085887_GLLO	582	5.2e-16	15	185	296	507	0.813397	GCF_000409485
CE3	194	XP_008077931_GLLO	1072	7e-44	1	194	55	244	0.994845	GCF_000409485
CE3	194	XP_008078207_GLLO	232	9.9e-59	1	192	26	220	0.984536	GCF_000409485
CE3	194	XP_008078784_GLLO	863	2.5e-48	1	194	65	255	0.994845	GCF_000409485
CE3	194	XP_008081491_GLLO	246	5.9e-56	1	192	26	220	0.984536	GCF_000409485
CE3	194	XP_008083405_GLLO	526	8.8e-40	1	150	367	514	0.768041	GCF_000409485
CE3	194	XP_008085512_GLLO	426	1.6e-06	4	190	221	420	0.958763	GCF_000409485
CE3	194	XP_008085615_GLLO	458	2.3e-43	1	194	112	348	0.994845	GCF_000409485
CE3	194	XP_008086594_GLLO	931	1.7e-50	1	194	378	568	0.994845	GCF_000409485
CE3	194	XP_008087736_GLLO	229	1.5e-57	1	194	24	217	0.994845	GCF_000409485
CE3	194	XP_008087813_GLLO	237	6.2e-54	1	189	28	220	0.969072	GCF_000409485
CE3	194	XP_008088266_GLLO	1363	1.3e-57	1	193	87	276	0.989691	GCF_000409485
CE4	130	XP_008077012_GLLO	1594	9.5e-27	10	125	164	288	0.884615	GCF_000409485
CE4	130	XP_008077386_GLLO	667	7.8e-18	7	117	464	580	0.846154	GCF_000409485
CE4	130	XP_008079296_GLLO	583	3.2e-28	6	123	229	357	0.9	GCF_000409485
CE4	130	XP_008081108_GLLO	244	1.2e-21	6	128	46	171	0.938462	GCF_000409485
CE4	130	XP_008081300_GLLO	397	3e-28	11	125	175	301	0.876923	GCF_000409485
CE4	130	XP_008082959_GLLO	246	3.7e-29	7	126	39	162	0.915385	GCF_000409485
CE4	130	XP_008083848_GLLO	364	2.1e-12	15	122	95	205	0.823077	GCF_000409485
CE4	130	XP_008086624_GLLO	348	1e-10	17	112	83	177	0.730769	GCF_000409485
CE4	130	XP_008087853_GLLO	308	1e-19	24	127	45	149	0.792308	GCF_000409485
CE5	189	XP_008079865_GLLO	209	8.4e-43	2	186	39	204	0.973545	GCF_000409485
CE5	189	XP_008081203_GLLO	385	6.8e-37	1	189	28	234	0.994709	GCF_000409485
CE5	189	XP_008082141_GLLO	210	2.2e-43	1	187	38	206	0.984127	GCF_000409485
CE5	189	XP_008085263_GLLO	235	1.5e-40	1	188	29	233	0.989418	GCF_000409485
CE5	189	XP_008085410_GLLO	223	7.6e-43	2	188	45	218	0.984127	GCF_000409485
CE5	189	XP_008086997_GLLO	258	2.1e-40	2	186	90	257	0.973545	GCF_000409485
CE7	313	XP_008081146_GLLO	306	2e-16	56	218	5	155	0.517572	GCF_000409485
CE8	288	XP_008082195_GLLO	390	2.1e-57	3	280	48	366	0.961806	GCF_000409485
CE8	288	XP_008082205_GLLO	349	5.2e-78	8	277	67	336	0.934028	GCF_000409485
CE8	288	XP_008082789_GLLO	411	3.5e-64	9	262	109	372	0.878472	GCF_000409485
CE8	288	XP_008083615_GLLO	326	2.6e-72	9	270	32	300	0.90625	GCF_000409485
CE9	373	XP_008077341_GLLO	392	1.9e-103	2	373	7	384	0.994638	GCF_000409485
CE9	373	XP_008082995_GLLO	434	3.8e-117	1	365	15	410	0.975871	GCF_000409485
GH105	332	XP_008081344_GLLO	424	7e-26	63	328	104	360	0.798193	GCF_000409485
GH105	332	XP_008087553_GLLO	373	1.6e-101	8	332	47	370	0.975904	GCF_000409485
GH106	824	XP_008079163_GLLO	1096	9e-54	5	652	43	732	0.785194	GCF_000409485
GH106	824	XP_008084518_GLLO	933	5.7e-106	16	788	1	903	0.936893	GCF_000409485
GH109	126	XP_008075960_GLLO	399	8e-13	24	121	38	129	0.769841	GCF_000409485
GH109	126	XP_008078886_GLLO	367	1.8e-10	2	119	6	121	0.928571	GCF_000409485
GH109	126	XP_008079851_GLLO	416	1.6e-07	56	115	73	132	0.468254	GCF_000409485
GH109	126	XP_008085160_GLLO	346	8.9e-08	46	119	42	118	0.579365	GCF_000409485
GH109	126	XP_008087202_GLLO	360	1.3e-09	3	123	8	120	0.952381	GCF_000409485
GH109	126	XP_008088011_GLLO	541	3.2e-06	2	116	30	157	0.904762	GCF_000409485
GH109	126	XP_008088730_GLLO	430	3.9e-15	2	125	3	128	0.97619	GCF_000409485
GH10	303	XP_008076296_GLLO	396	9.5e-98	9	302	4	316	0.966997	GCF_000409485
GH10	303	XP_008077893_GLLO	423	4.8e-94	10	301	26	329	0.960396	GCF_000409485
GH10	303	XP_008079052_GLLO	402	1.3e-100	2	302	106	400	0.990099	GCF_000409485
GH10	303	XP_008080241_GLLO	450	2e-97	6	302	24	328	0.976898	GCF_000409485
GH10	303	XP_008080729_GLLO	399	1.8e-95	3	302	51	344	0.986799	GCF_000409485
GH10	303	XP_008082350_GLLO	363	3.5e-88	3	303	20	335	0.990099	GCF_000409485
GH10	303	XP_008085000_GLLO	330	3e-96	2	302	34	326	0.990099	GCF_000409485
GH114	190	XP_008080177_GLLO	327	1.5e-74	1	190	97	287	0.994737	GCF_000409485
GH114	190	XP_008081345_GLLO	450	6.5e-78	1	190	213	403	0.994737	GCF_000409485
GH114	190	XP_008081763_GLLO	383	5.5e-69	7	190	26	209	0.963158	GCF_000409485
GH114	190	XP_008084901_GLLO	299	1.4e-60	1	190	45	255	0.994737	GCF_000409485
GH114	190	XP_008085255_GLLO	333	2.4e-71	1	190	101	291	0.994737	GCF_000409485
GH114	190	XP_008088348_GLLO	284	3.2e-62	1	175	41	237	0.915789	GCF_000409485
GH115	697	XP_008086556_GLLO	900	2.4e-241	4	597	32	680	0.850789	GCF_000409485
GH115	697	XP_008088771_GLLO	1112	1.8e-11	93	310	913	1075	0.311334	GCF_000409485
GH115	697	XP_008088771_GLLO	1112	4.8e-228	44	581	161	740	0.770445	GCF_000409485
GH11	177	XP_008077643_GLLO	228	2.8e-56	4	174	51	220	0.960452	GCF_000409485
GH11	177	XP_008078781_GLLO	228	4.6e-77	1	177	49	226	0.99435	GCF_000409485
GH11	177	XP_008081168_GLLO	205	1.5e-65	3	176	22	198	0.977401	GCF_000409485
GH125	402	XP_008076610_GLLO	543	9.6e-161	1	402	89	522	0.997512	GCF_000409485
GH125	402	XP_008083016_GLLO	514	2.6e-164	1	401	74	497	0.995025	GCF_000409485
GH127	524	XP_008078209_GLLO	664	5.1e-09	301	523	313	532	0.423664	GCF_000409485
GH127	524	XP_008078690_GLLO	648	2.9e-34	47	524	93	559	0.910305	GCF_000409485
GH128	224	XP_008075893_GLLO	397	1.6e-61	7	224	187	395	0.96875	GCF_000409485
GH128	224	XP_008079614_GLLO	308	1.3e-60	6	224	81	301	0.973214	GCF_000409485
GH128	224	XP_008084241_GLLO	310	1.4e-67	5	224	47	274	0.977679	GCF_000409485
GH128	224	XP_008087225_GLLO	305	1.5e-64	6	224	82	300	0.973214	GCF_000409485
GH12	156	XP_008081634_GLLO	244	1.9e-39	2	156	95	243	0.987179	GCF_000409485
GH12	156	XP_008084646_GLLO	269	3.9e-47	4	156	116	267	0.974359	GCF_000409485
GH131	255	XP_008080021_GLLO	286	9.2e-76	3	250	23	281	0.968627	GCF_000409485
GH131	255	XP_008082420_GLLO	398	2e-96	1	254	19	258	0.992157	GCF_000409485
GH131	255	XP_008084502_GLLO	342	4.7e-104	1	254	16	255	0.992157	GCF_000409485
GH131	255	XP_008086371_GLLO	298	2.1e-60	1	250	32	295	0.976471	GCF_000409485
GH13_24	295	XP_008080138_GLLO	863	1e-43	1	180	434	640	0.60678	GCF_000409485
GH13_25	448	XP_008085431_GLLO	1557	1.2e-11	278	414	183	303	0.303571	GCF_000409485
GH13_25	448	XP_008085431_GLLO	1557	1.3e-215	2	448	1086	1541	0.995536	GCF_000409485
GH132	303	XP_008082472_GLLO	523	7e-90	50	302	64	323	0.831683	GCF_000409485
GH132	303	XP_008085070_GLLO	440	6.2e-99	10	299	134	435	0.953795	GCF_000409485
GH13_40	360	XP_008085016_GLLO	583	8.6e-165	2	360	40	397	0.994444	GCF_000409485
GH13_40	360	XP_008088221_GLLO	584	2.8e-172	2	360	38	394	0.994444	GCF_000409485
GH135	237	XP_008080822_GLLO	301	1.2e-78	1	236	56	297	0.991561	GCF_000409485
GH135	237	XP_008080823_GLLO	255	1.6e-82	1	236	8	250	0.991561	GCF_000409485
GH135	237	XP_008083010_GLLO	305	7.6e-62	1	236	7	235	0.991561	GCF_000409485
GH135	237	XP_008083404_GLLO	345	9.5e-05	155	229	2	74	0.312236	GCF_000409485
GH135	237	XP_008085254_GLLO	265	1.6e-77	1	235	13	259	0.987342	GCF_000409485
GH135	237	XP_008085408_GLLO	258	5.8e-73	1	234	3	245	0.983122	GCF_000409485
GH13_5	343	XP_008086262_GLLO	512	6.8e-137	2	343	38	381	0.994169	GCF_000409485
GH13_8	274	XP_008086293_GLLO	700	3.4e-134	1	274	247	540	0.99635	GCF_000409485
GH142	479	XP_008083366_GLLO	827	4.6e-146	18	474	53	512	0.951983	GCF_000409485
GH15	361	XP_008077919_GLLO	615	5e-70	23	360	61	454	0.933518	GCF_000409485
GH15	361	XP_008081828_GLLO	683	2e-80	16	360	104	503	0.952909	GCF_000409485
GH15	361	XP_008087522_GLLO	675	8.3e-80	2	360	285	662	0.99169	GCF_000409485
GH16	189	XP_008076700_GLLO	381	1.2e-24	8	187	73	285	0.94709	GCF_000409485
GH16	189	XP_008077500_GLLO	333	3.8e-24	24	189	64	331	0.873016	GCF_000409485
GH16	189	XP_008077677_GLLO	395	2.1e-20	11	189	68	296	0.941799	GCF_000409485
GH16	189	XP_008078165_GLLO	461	4.3e-25	52	185	122	268	0.703704	GCF_000409485
GH16	189	XP_008079873_GLLO	435	1.5e-15	22	123	167	305	0.534392	GCF_000409485
GH16	189	XP_008079963_GLLO	395	2e-22	4	187	82	303	0.968254	GCF_000409485
GH16	189	XP_008080724_GLLO	332	5.7e-13	10	189	29	331	0.94709	GCF_000409485
GH16	189	XP_008081251_GLLO	312	1.4e-23	34	189	60	308	0.820106	GCF_000409485
GH16	189	XP_008082077_GLLO	663	6.6e-17	4	189	278	609	0.978836	GCF_000409485
GH16	189	XP_008082393_GLLO	391	3.5e-28	18	176	152	355	0.835979	GCF_000409485
GH16	189	XP_008082471_GLLO	1748	2.5e-23	12	189	355	637	0.936508	GCF_000409485
GH16	189	XP_008082478_GLLO	750	9.2e-15	4	189	375	699	0.978836	GCF_000409485
GH16	189	XP_008083004_GLLO	415	3.2e-22	55	186	84	252	0.693122	GCF_000409485
GH16	189	XP_008083797_GLLO	485	2.2e-22	59	188	76	242	0.68254	GCF_000409485
GH16	189	XP_008085238_GLLO	580	7.3e-23	31	188	54	242	0.830688	GCF_000409485
GH16	189	XP_008085900_GLLO	470	3.3e-39	3	189	135	460	0.984127	GCF_000409485
GH16	189	XP_008086429_GLLO	278	2.4e-33	2	189	34	275	0.989418	GCF_000409485
GH17	311	XP_008076313_GLLO	300	6.5e-42	2	311	23	300	0.993569	GCF_000409485
GH17	311	XP_008076826_GLLO	404	8.5e-23	11	300	142	391	0.92926	GCF_000409485
GH17	311	XP_008077430_GLLO	443	4e-17	47	310	86	310	0.845659	GCF_000409485
GH17	311	XP_008077969_GLLO	717	5.6e-28	15	306	443	703	0.935691	GCF_000409485
GH17	311	XP_008082962_GLLO	293	1.7e-19	27	311	55	293	0.913183	GCF_000409485
GH17	311	XP_008083373_GLLO	578	4.9e-06	17	135	344	459	0.379421	GCF_000409485
GH17	311	XP_008084305_GLLO	357	4.7e-15	32	285	74	292	0.813505	GCF_000409485
GH18	296	XP_008076831_GLLO	394	9.8e-84	3	287	7	360	0.959459	GCF_000409485
GH18	296	XP_008078179_GLLO	1526	1.1e-43	5	279	555	901	0.925676	GCF_000409485
GH18	296	XP_008079276_GLLO	404	1.4e-51	4	293	19	390	0.976351	GCF_000409485
GH18	296	XP_008080146_GLLO	345	5.7e-18	4	200	11	234	0.662162	GCF_000409485
GH18	296	XP_008080563_GLLO	1621	2.7e-60	4	283	637	978	0.942568	GCF_000409485
GH18	296	XP_008080792_GLLO	537	8.2e-22	24	200	57	276	0.594595	GCF_000409485
GH18	296	XP_008082250_GLLO	1783	2e-56	4	282	203	542	0.939189	GCF_000409485
GH18	296	XP_008082551_GLLO	1316	4.8e-51	5	286	499	848	0.949324	GCF_000409485
GH18	296	XP_008082804_GLLO	870	1.8e-56	4	284	216	557	0.945946	GCF_000409485
GH18	296	XP_008083568_GLLO	947	3.2e-20	3	172	652	860	0.570946	GCF_000409485
GH18	296	XP_008084939_GLLO	1806	4.9e-70	4	285	81	423	0.949324	GCF_000409485
GH18	296	XP_008085695_GLLO	414	5.3e-53	3	278	94	410	0.929054	GCF_000409485
GH18	296	XP_008087684_GLLO	438	6.4e-80	3	285	51	401	0.952703	GCF_000409485
GH18	296	XP_008088085_GLLO	740	5.2e-15	30	193	463	657	0.550676	GCF_000409485
GH18	296	XP_008088699_GLLO	377	4.7e-66	6	284	42	362	0.939189	GCF_000409485
GH1	429	XP_008077495_GLLO	478	3.5e-152	4	419	5	466	0.967366	GCF_000409485
GH1	429	XP_008084576_GLLO	587	6.2e-132	4	424	104	571	0.979021	GCF_000409485
GH1	429	XP_008085288_GLLO	596	8.1e-110	3	426	103	579	0.986014	GCF_000409485
GH20	337	XP_008083678_GLLO	600	3.7e-82	6	336	204	550	0.979228	GCF_000409485
GH24	137	XP_008081564_GLLO	280	1.5e-37	2	137	136	277	0.985401	GCF_000409485
GH25	177	XP_008087269_GLLO	328	3.3e-11	34	152	153	294	0.666667	GCF_000409485
GH26	303	XP_008077402_GLLO	379	4.1e-23	134	253	123	248	0.392739	GCF_000409485
GH26	303	XP_008078206_GLLO	288	7.9e-70	60	239	1	187	0.590759	GCF_000409485
GH27	375	XP_008077022_GLLO	515	1.9e-118	27	367	24	357	0.906667	GCF_000409485
GH27	375	XP_008078205_GLLO	446	3.8e-31	120	243	116	267	0.328	GCF_000409485
GH27	375	XP_008078205_GLLO	446	4.9e-20	257	375	257	376	0.314667	GCF_000409485
GH27	375	XP_008082116_GLLO	420	2e-37	125	345	125	333	0.586667	GCF_000409485
GH27	375	XP_008083011_GLLO	538	3.1e-21	120	342	112	322	0.592	GCF_000409485
GH27	375	XP_008084161_GLLO	405	8.2e-22	254	369	230	343	0.306667	GCF_000409485
GH28	325	XP_008077340_GLLO	377	3e-73	4	316	54	366	0.96	GCF_000409485
GH28	325	XP_008078348_GLLO	370	2.6e-62	5	309	36	357	0.935385	GCF_000409485
GH28	325	XP_008079898_GLLO	444	1.2e-52	6	321	65	374	0.969231	GCF_000409485
GH28	325	XP_008083616_GLLO	378	1.1e-69	5	317	56	378	0.96	GCF_000409485
GH28	325	XP_008084704_GLLO	438	1.2e-71	9	323	75	425	0.966154	GCF_000409485
GH28	325	XP_008088673_GLLO	453	1.8e-73	8	323	85	439	0.969231	GCF_000409485
GH2	752	XP_008075822_GLLO	661	2.9e-100	23	394	72	521	0.493351	GCF_000409485
GH2	752	XP_008076310_GLLO	1026	1.1e-219	18	751	36	908	0.974734	GCF_000409485
GH2	752	XP_008077309_GLLO	856	7.6e-92	27	552	4	746	0.698138	GCF_000409485
GH2	752	XP_008079150_GLLO	1032	1.3e-197	25	749	33	907	0.962766	GCF_000409485
GH2	752	XP_008079980_GLLO	927	3.6e-71	51	589	43	839	0.715426	GCF_000409485
GH30_7	439	XP_008077749_GLLO	460	1e-147	7	438	21	457	0.981777	GCF_000409485
GH30_7	439	XP_008081017_GLLO	466	4.8e-173	3	439	25	455	0.993166	GCF_000409485
GH30_7	439	XP_008082901_GLLO	476	3.7e-187	3	438	32	472	0.990888	GCF_000409485
GH31	427	XP_008076017_GLLO	1010	3.5e-148	2	427	312	880	0.995316	GCF_000409485
GH31	427	XP_008080131_GLLO	943	1.6e-153	2	427	355	801	0.995316	GCF_000409485
GH31	427	XP_008080179_GLLO	950	3.5e-138	1	427	249	814	0.997658	GCF_000409485
GH31	427	XP_008084775_GLLO	908	1.2e-06	28	176	362	531	0.346604	GCF_000409485
GH31	427	XP_008088182_GLLO	841	3e-118	1	427	258	699	0.997658	GCF_000409485
GH32	293	XP_008079398_GLLO	688	1.1e-81	1	285	232	524	0.969283	GCF_000409485
GH32	293	XP_008085017_GLLO	557	2.9e-63	1	281	11	337	0.955631	GCF_000409485
GH32	293	XP_008087230_GLLO	571	1.7e-90	1	283	58	355	0.962457	GCF_000409485
GH35	307	XP_008076417_GLLO	1010	3.7e-91	1	303	46	384	0.983713	GCF_000409485
GH35	307	XP_008077532_GLLO	986	4.9e-80	2	304	36	369	0.983713	GCF_000409485
GH35	307	XP_008079294_GLLO	947	2.5e-77	16	304	5	335	0.938111	GCF_000409485
GH35	307	XP_008080172_GLLO	648	1.5e-90	1	304	56	376	0.986971	GCF_000409485
GH37	491	XP_008084450_GLLO	735	2.6e-151	3	490	142	701	0.991853	GCF_000409485
GH38	269	XP_008076880_GLLO	1077	2.4e-87	2	255	284	541	0.94052	GCF_000409485
GH3	216	XP_008075871_GLLO	756	9.1e-61	2	215	69	319	0.986111	GCF_000409485
GH3	216	XP_008076056_GLLO	893	2.7e-57	4	216	111	327	0.981481	GCF_000409485
GH3	216	XP_008076334_GLLO	853	4.2e-63	2	216	39	253	0.990741	GCF_000409485
GH3	216	XP_008078090_GLLO	778	1.7e-59	3	215	110	335	0.981481	GCF_000409485
GH3	216	XP_008079817_GLLO	796	3.1e-63	2	216	80	299	0.990741	GCF_000409485
GH3	216	XP_008080357_GLLO	783	6e-60	2	216	76	296	0.990741	GCF_000409485
GH3	216	XP_008080466_GLLO	884	4.6e-61	3	216	91	312	0.986111	GCF_000409485
GH3	216	XP_008081499_GLLO	800	1.1e-56	4	216	92	310	0.981481	GCF_000409485
GH3	216	XP_008081790_GLLO	832	9.9e-67	4	215	34	245	0.976852	GCF_000409485
GH3	216	XP_008082728_GLLO	76	5e-20	52	123	1	74	0.328704	GCF_000409485
GH3	216	XP_008082994_GLLO	926	4e-51	8	215	78	303	0.958333	GCF_000409485
GH3	216	XP_008084098_GLLO	762	2.7e-57	3	216	103	323	0.986111	GCF_000409485
GH3	216	XP_008084164_GLLO	708	1.4e-58	3	215	65	270	0.981481	GCF_000409485
GH3	216	XP_008084178_GLLO	616	9.1e-29	123	214	14	98	0.421296	GCF_000409485
GH3	216	XP_008084179_GLLO	178	1.6e-19	4	96	79	172	0.425926	GCF_000409485
GH3	216	XP_008084755_GLLO	790	7.8e-54	5	216	83	300	0.976852	GCF_000409485
GH3	216	XP_008085277_GLLO	802	3.1e-56	2	216	88	309	0.990741	GCF_000409485
GH3	216	XP_008085892_GLLO	965	2.8e-60	4	216	170	385	0.981481	GCF_000409485
GH3	216	XP_008087125_GLLO	732	9e-62	4	216	63	270	0.981481	GCF_000409485
GH3	216	XP_008087457_GLLO	839	4e-58	3	215	80	293	0.981481	GCF_000409485
GH3	216	XP_008088044_GLLO	836	2.3e-49	3	216	90	352	0.986111	GCF_000409485
GH3	216	XP_008088639_GLLO	877	6.5e-68	3	216	77	290	0.986111	GCF_000409485
GH43_11	292	XP_008084799_GLLO	537	4.1e-149	1	292	4	295	0.996575	GCF_000409485
GH43_13	302	XP_008077976_GLLO	533	2.9e-144	1	302	5	304	0.996689	GCF_000409485
GH43_14	289	XP_008080525_GLLO	2328	1.1e-133	1	289	801	1093	0.99654	GCF_000409485
GH43_1	310	XP_008076475_GLLO	441	4.9e-18	216	310	192	289	0.303226	GCF_000409485
GH43_1	310	XP_008077440_GLLO	458	5.3e-150	1	284	5	290	0.912903	GCF_000409485
GH43_21	231	XP_008076216_GLLO	339	3.9e-89	1	230	77	310	0.991342	GCF_000409485
GH43_22	203	XP_008082909_GLLO	679	2.5e-63	1	200	91	305	0.980296	GCF_000409485
GH43_24	244	XP_008085928_GLLO	473	3.9e-72	2	238	49	286	0.967213	GCF_000409485
GH43_25	218	XP_008082672_GLLO	428	1.9e-09	65	134	324	388	0.316514	GCF_000409485
GH43_25	218	XP_008082672_GLLO	428	9.6e-96	2	218	44	259	0.990826	GCF_000409485
GH43_26	292	XP_008077540_GLLO	331	6.4e-25	6	251	30	262	0.839041	GCF_000409485
GH43_29	270	XP_008076475_GLLO	441	1.1e-77	1	270	21	289	0.996296	GCF_000409485
GH43_29	270	XP_008079426_GLLO	462	1e-84	1	270	36	315	0.996296	GCF_000409485
GH43_36	264	XP_008084353_GLLO	520	4.4e-127	1	264	24	290	0.996212	GCF_000409485
GH43_5	276	XP_008075988_GLLO	322	1.9e-108	2	276	42	319	0.992754	GCF_000409485
GH43	248	XP_008082909_GLLO	679	7e-54	3	244	374	658	0.971774	GCF_000409485
GH45	198	XP_008077238_GLLO	326	1.4e-88	1	197	24	225	0.989899	GCF_000409485
GH47	446	XP_008077592_GLLO	735	4.1e-163	1	446	194	687	0.997758	GCF_000409485
GH47	446	XP_008078352_GLLO	939	3.5e-126	1	446	473	934	0.997758	GCF_000409485
GH47	446	XP_008079311_GLLO	988	3.1e-172	2	446	219	986	0.995516	GCF_000409485
GH47	446	XP_008080364_GLLO	529	2e-127	1	446	53	524	0.997758	GCF_000409485
GH47	446	XP_008081432_GLLO	601	1.4e-163	2	446	99	598	0.995516	GCF_000409485
GH47	446	XP_008085270_GLLO	605	7.7e-158	1	446	112	603	0.997758	GCF_000409485
GH5_12	542	XP_008078367_GLLO	764	2.6e-229	2	542	15	549	0.99631	GCF_000409485
GH5_15	301	XP_008088184_GLLO	420	9.3e-131	1	301	96	397	0.996678	GCF_000409485
GH5_16	336	XP_008079151_GLLO	421	7.2e-154	1	335	39	371	0.994048	GCF_000409485
GH51	630	XP_008076292_GLLO	647	5e-71	104	538	187	644	0.688889	GCF_000409485
GH51	630	XP_008082083_GLLO	527	2.8e-126	85	545	14	502	0.730159	GCF_000409485
GH5_23	280	XP_008076707_GLLO	450	1.2e-125	1	280	145	423	0.996429	GCF_000409485
GH53	342	XP_008081258_GLLO	386	2.1e-85	1	330	32	362	0.961988	GCF_000409485
GH53	342	XP_008088372_GLLO	352	1.5e-99	1	342	22	349	0.997076	GCF_000409485
GH5_41	200	XP_008086051_GLLO	724	1.1e-25	4	194	121	382	0.95	GCF_000409485
GH5_49	291	XP_008075985_GLLO	538	8.2e-100	3	291	101	398	0.989691	GCF_000409485
GH5_4	268	XP_008076439_GLLO	568	5.2e-62	4	267	56	327	0.981343	GCF_000409485
GH5_5	284	XP_008084003_GLLO	391	3.6e-97	3	282	34	331	0.982394	GCF_000409485
GH5_5	284	XP_008085762_GLLO	334	8.4e-121	1	284	33	313	0.996479	GCF_000409485
GH5_5	284	XP_008086413_GLLO	358	1.7e-110	1	283	36	334	0.992958	GCF_000409485
GH5_5	284	XP_008087647_GLLO	476	6.7e-108	1	283	18	307	0.992958	GCF_000409485
GH55	740	XP_008081319_GLLO	780	3.7e-261	12	739	21	778	0.982432	GCF_000409485
GH55	740	XP_008087213_GLLO	775	0	6	739	29	772	0.990541	GCF_000409485
GH55	740	XP_008088097_GLLO	851	7.4e-270	13	739	91	839	0.981081	GCF_000409485
GH5_7	260	XP_008085176_GLLO	373	1.8e-96	3	260	56	333	0.988462	GCF_000409485
GH5_7	260	XP_008085625_GLLO	366	6e-101	3	260	59	331	0.988462	GCF_000409485
GH5_9	306	XP_008082226_GLLO	417	8.3e-114	2	306	84	388	0.993464	GCF_000409485
GH5_9	306	XP_008083812_GLLO	606	5.1e-90	2	303	263	558	0.98366	GCF_000409485
GH5_9	306	XP_008086907_GLLO	669	6.3e-105	2	306	305	629	0.993464	GCF_000409485
GH5_9	306	XP_008088680_GLLO	426	1.3e-116	2	305	86	387	0.990196	GCF_000409485
GH62	278	XP_008081944_GLLO	328	3e-123	1	278	27	298	0.996403	GCF_000409485
GH62	278	XP_008087473_GLLO	331	5.9e-106	2	278	40	322	0.992806	GCF_000409485
GH63	570	XP_008081879_GLLO	1024	8.6e-16	363	567	450	903	0.357895	GCF_000409485
GH63	570	XP_008083939_GLLO	815	1e-33	319	565	582	793	0.431579	GCF_000409485
GH64	367	XP_008088700_GLLO	378	7.1e-118	2	367	5	376	0.99455	GCF_000409485
GH65	372	XP_008085143_GLLO	996	2.7e-74	3	371	382	737	0.989247	GCF_000409485
GH6	294	XP_008078200_GLLO	378	9.2e-81	9	289	48	345	0.952381	GCF_000409485
GH6	294	XP_008084661_GLLO	395	6.7e-84	8	289	63	354	0.955782	GCF_000409485
GH6	294	XP_008086414_GLLO	466	5.5e-93	16	289	136	425	0.928571	GCF_000409485
GH71	375	XP_008076879_GLLO	437	2.1e-118	1	369	23	410	0.981333	GCF_000409485
GH71	375	XP_008085105_GLLO	453	1.1e-58	1	366	25	419	0.973333	GCF_000409485
GH72	312	XP_008075869_GLLO	819	2.1e-107	3	311	20	322	0.987179	GCF_000409485
GH72	312	XP_008076465_GLLO	476	1.1e-115	3	309	12	326	0.980769	GCF_000409485
GH72	312	XP_008080227_GLLO	435	1.3e-110	2	293	20	300	0.932692	GCF_000409485
GH72	312	XP_008081518_GLLO	835	3e-124	3	311	31	332	0.987179	GCF_000409485
GH72	312	XP_008082194_GLLO	544	9.4e-121	3	311	22	334	0.987179	GCF_000409485
GH72	312	XP_008086476_GLLO	452	2.4e-125	3	311	31	330	0.987179	GCF_000409485
GH72	312	XP_008087080_GLLO	476	1.3e-118	4	311	18	333	0.983974	GCF_000409485
GH72	312	XP_008087310_GLLO	547	1.5e-130	2	311	25	333	0.990385	GCF_000409485
GH74	233	XP_008081255_GLLO	1480	0.00026	35	105	706	769	0.300429	GCF_000409485
GH74	233	XP_008081255_GLLO	1480	2.3e-08	41	115	52	121	0.317597	GCF_000409485
GH74	233	XP_008087187_GLLO	780	1.3e-09	26	115	499	583	0.381974	GCF_000409485
GH74	233	XP_008087187_GLLO	780	2.1e-12	83	169	152	237	0.369099	GCF_000409485
GH74	233	XP_008087187_GLLO	780	5.9e-22	8	111	6	112	0.44206	GCF_000409485
GH76	358	XP_008076327_GLLO	413	1e-39	36	289	62	322	0.706704	GCF_000409485
GH76	358	XP_008076719_GLLO	459	1.8e-116	11	350	31	397	0.946927	GCF_000409485
GH76	358	XP_008077372_GLLO	453	2.5e-101	9	355	25	387	0.96648	GCF_000409485
GH76	358	XP_008077429_GLLO	462	1.8e-102	9	345	29	398	0.938547	GCF_000409485
GH76	358	XP_008077767_GLLO	389	5.3e-73	11	339	41	381	0.916201	GCF_000409485
GH76	358	XP_008079154_GLLO	452	3.9e-112	12	346	29	387	0.932961	GCF_000409485
GH76	358	XP_008079927_GLLO	559	5.7e-107	9	344	27	396	0.935754	GCF_000409485
GH76	358	XP_008083577_GLLO	454	3.4e-106	12	346	32	388	0.932961	GCF_000409485
GH76	358	XP_008085881_GLLO	451	3e-112	11	356	30	396	0.963687	GCF_000409485
GH76	358	XP_008085899_GLLO	481	4.3e-110	9	346	8	369	0.941341	GCF_000409485
GH76	358	XP_008087113_GLLO	424	9.3e-93	12	320	29	358	0.860335	GCF_000409485
GH76	358	XP_008087468_GLLO	407	4.7e-84	21	347	28	389	0.910615	GCF_000409485
GH76	358	XP_008088761_GLLO	570	4.4e-56	41	330	76	473	0.807263	GCF_000409485
GH78	504	XP_008077788_GLLO	334	2.3e-35	77	397	4	331	0.634921	GCF_000409485
GH78	504	XP_008078747_GLLO	792	6.4e-61	135	502	313	708	0.728175	GCF_000409485
GH78	504	XP_008079399_GLLO	666	1e-67	136	504	244	630	0.730159	GCF_000409485
GH78	504	XP_008082709_GLLO	779	3.1e-90	8	502	160	731	0.980159	GCF_000409485
GH78	504	XP_008085931_GLLO	688	8e-86	5	504	86	643	0.990079	GCF_000409485
GH78	504	XP_008085954_GLLO	926	1.2e-154	3	504	330	872	0.994048	GCF_000409485
GH79	455	XP_008084843_GLLO	526	5.5e-94	2	435	35	502	0.951648	GCF_000409485
GH79	455	XP_008085927_GLLO	485	1.6e-63	5	388	46	408	0.841758	GCF_000409485
GH7	415	XP_008081089_GLLO	458	7.5e-191	1	414	20	452	0.995181	GCF_000409485
GH7	415	XP_008082625_GLLO	542	2.8e-191	1	414	19	454	0.995181	GCF_000409485
GH7	415	XP_008082686_GLLO	414	9.8e-154	5	414	22	411	0.985542	GCF_000409485
GH7	415	XP_008084879_GLLO	460	5.1e-134	3	414	21	460	0.990361	GCF_000409485
GH7	415	XP_008086857_GLLO	463	3.5e-191	2	414	20	452	0.992771	GCF_000409485
GH81	622	XP_008086253_GLLO	827	1.5e-216	6	620	147	818	0.987138	GCF_000409485
GH88	329	XP_008078214_GLLO	502	6.7e-98	5	323	106	479	0.966565	GCF_000409485
GH92	491	XP_008079087_GLLO	762	4.2e-108	153	489	370	743	0.684318	GCF_000409485
GH92	491	XP_008085889_GLLO	831	6.1e-158	4	489	260	771	0.98778	GCF_000409485
GH92	491	XP_008088081_GLLO	758	8.7e-147	4	490	243	743	0.989817	GCF_000409485
GH93	307	XP_008085568_GLLO	481	4.5e-79	2	305	46	355	0.986971	GCF_000409485
GH93	307	XP_008086001_GLLO	382	4e-101	1	306	43	354	0.993485	GCF_000409485
GH93	307	XP_008088846_GLLO	384	5e-87	2	306	45	359	0.990228	GCF_000409485
GH94	1036	XP_008076044_GLLO	792	1.7e-202	302	1036	46	780	0.708494	GCF_000409485
GH95	722	XP_008079947_GLLO	800	6.3e-240	9	716	28	769	0.979224	GCF_000409485
GT15	273	XP_008081659_GLLO	418	1.7e-113	1	272	71	361	0.992674	GCF_000409485
GT15	273	XP_008083081_GLLO	475	1e-31	1	102	159	260	0.369963	GCF_000409485
GT15	273	XP_008083081_GLLO	475	7.9e-52	132	272	258	398	0.512821	GCF_000409485
GT15	273	XP_008083910_GLLO	504	1.1e-126	1	272	114	422	0.992674	GCF_000409485
GT15	273	XP_008086112_GLLO	398	1e-125	1	272	75	345	0.992674	GCF_000409485
GT15	273	XP_008087795_GLLO	343	5.9e-115	1	263	74	343	0.959707	GCF_000409485
GT17	284	XP_008086297_GLLO	398	2.2e-84	5	284	88	379	0.982394	GCF_000409485
GT1	382	XP_008079738_GLLO	448	5.8e-44	50	382	74	445	0.86911	GCF_000409485
GT1	382	XP_008079813_GLLO	831	4.4e-58	93	375	223	536	0.73822	GCF_000409485
GT1	382	XP_008081234_GLLO	1179	4.7e-54	8	380	106	506	0.973822	GCF_000409485
GT1	382	XP_008081933_GLLO	890	5.6e-59	89	376	209	525	0.751309	GCF_000409485
GT1	382	XP_008082140_GLLO	1354	1.1e-59	64	374	264	605	0.811518	GCF_000409485
GT1	382	XP_008085214_GLLO	1432	2.7e-54	6	377	936	1347	0.971204	GCF_000409485
GT1	382	XP_008085517_GLLO	822	2e-57	11	376	99	491	0.955497	GCF_000409485
GT1	382	XP_008086704_GLLO	514	9.7e-19	58	382	135	510	0.848168	GCF_000409485
GT1	382	XP_008086724_GLLO	522	1.3e-21	109	379	185	517	0.706806	GCF_000409485
GT1	382	XP_008086925_GLLO	1172	7.2e-55	93	369	340	646	0.722513	GCF_000409485
GT20	475	XP_008078380_GLLO	526	2.4e-198	10	474	10	476	0.976842	GCF_000409485
GT20	475	XP_008080461_GLLO	972	7.3e-155	16	473	127	655	0.962105	GCF_000409485
GT20	475	XP_008083224_GLLO	913	9.3e-160	33	474	174	626	0.928421	GCF_000409485
GT21	233	XP_008079951_GLLO	565	2.3e-90	1	233	78	398	0.995708	GCF_000409485
GT22	389	XP_008079445_GLLO	645	3.3e-98	2	388	46	533	0.992288	GCF_000409485
GT22	389	XP_008081679_GLLO	601	7.2e-99	2	389	37	466	0.994859	GCF_000409485
GT22	389	XP_008083778_GLLO	598	5.3e-87	1	364	6	401	0.933162	GCF_000409485
GT24	248	XP_008078324_GLLO	1490	2.2e-134	1	248	1186	1433	0.995968	GCF_000409485
GT25	181	XP_008077563_GLLO	417	1e-29	1	175	60	328	0.961326	GCF_000409485
GT25	181	XP_008085921_GLLO	373	6.7e-14	64	169	142	282	0.58011	GCF_000409485
GT25	181	XP_008087573_GLLO	372	1.3e-16	53	170	123	275	0.646409	GCF_000409485
GT25	181	XP_008088082_GLLO	400	9e-27	1	180	58	318	0.98895	GCF_000409485
GT28	157	XP_008078441_GLLO	198	1.7e-12	20	117	37	147	0.617834	GCF_000409485
GT2	168	XP_008078744_GLLO	913	1.7e-08	2	166	227	464	0.97619	GCF_000409485
GT2	168	XP_008080408_GLLO	1241	5e-15	73	164	865	957	0.541667	GCF_000409485
GT2	168	XP_008082238_GLLO	508	6.1e-07	2	167	53	220	0.982143	GCF_000409485
GT2	168	XP_008084295_GLLO	1162	3.4e-07	2	166	472	707	0.97619	GCF_000409485
GT2	168	XP_008084451_GLLO	890	2.3e-06	79	168	507	596	0.529762	GCF_000409485
GT2	168	XP_008084505_GLLO	946	1.8e-07	2	166	277	512	0.97619	GCF_000409485
GT2	168	XP_008085228_GLLO	1784	5.1e-15	79	163	1246	1331	0.5	GCF_000409485
GT2	168	XP_008085229_GLLO	1881	1.9e-13	79	166	1406	1494	0.517857	GCF_000409485
GT2	168	XP_008085901_GLLO	867	5.7e-07	79	167	482	570	0.52381	GCF_000409485
GT2	168	XP_008086027_GLLO	245	1.4e-41	1	168	10	183	0.994048	GCF_000409485
GT2	168	XP_008087139_GLLO	806	1.1e-07	2	167	146	346	0.982143	GCF_000409485
GT2	168	XP_008088583_GLLO	388	7.4e-38	1	163	115	312	0.964286	GCF_000409485
GT30	177	XP_008078705_GLLO	2605	8.7e-05	12	70	2022	2075	0.327684	GCF_000409485
GT31	192	XP_008076115_GLLO	525	2.9e-07	75	164	245	320	0.463542	GCF_000409485
GT32	90	XP_008075862_GLLO	472	4.1e-18	7	89	93	177	0.911111	GCF_000409485
GT32	90	XP_008076493_GLLO	307	1.1e-18	5	89	72	155	0.933333	GCF_000409485
GT32	90	XP_008076548_GLLO	371	5.7e-17	2	88	79	164	0.955556	GCF_000409485
GT32	90	XP_008077991_GLLO	385	1.9e-20	4	89	127	210	0.944444	GCF_000409485
GT32	90	XP_008078059_GLLO	216	1.7e-14	30	88	2	60	0.644444	GCF_000409485
GT32	90	XP_008079202_GLLO	328	9.6e-22	2	87	75	155	0.944444	GCF_000409485
GT32	90	XP_008086814_GLLO	614	5.6e-10	48	87	324	364	0.433333	GCF_000409485
GT33	425	XP_008081711_GLLO	558	1.6e-153	3	423	143	551	0.988235	GCF_000409485
GT34	246	XP_008081252_GLLO	465	6.8e-85	3	245	165	426	0.98374	GCF_000409485
GT34	246	XP_008086479_GLLO	312	2.7e-77	2	241	63	291	0.971545	GCF_000409485
GT35	674	XP_008082486_GLLO	890	1.6e-279	2	674	160	875	0.997033	GCF_000409485
GT39	223	XP_008078171_GLLO	943	3.3e-71	2	223	56	301	0.991031	GCF_000409485
GT39	223	XP_008082296_GLLO	744	3e-74	2	223	69	307	0.991031	GCF_000409485
GT39	223	XP_008086346_GLLO	772	1.1e-71	1	223	60	305	0.995516	GCF_000409485
GT3	637	XP_008088042_GLLO	708	0	1	637	21	657	0.99843	GCF_000409485
GT41	705	XP_008086400_GLLO	1629	8.6e-53	305	519	1349	1618	0.303546	GCF_000409485
GT48	739	XP_008087309_GLLO	1939	0	1	733	869	1648	0.990528	GCF_000409485
GT4	160	XP_008075884_GLLO	557	2.1e-25	5	152	358	517	0.91875	GCF_000409485
GT4	160	XP_008079889_GLLO	485	6.8e-34	6	149	208	349	0.89375	GCF_000409485
GT4	160	XP_008080367_GLLO	2941	6.6e-12	8	150	2578	2727	0.8875	GCF_000409485
GT4	160	XP_008080821_GLLO	2720	8.5e-14	6	150	2533	2684	0.9	GCF_000409485
GT4	160	XP_008080945_GLLO	938	2.9e-34	9	155	224	395	0.9125	GCF_000409485
GT4	160	XP_008082733_GLLO	404	1.2e-29	6	154	176	320	0.925	GCF_000409485
GT4	160	XP_008085729_GLLO	676	4.7e-32	7	158	444	613	0.94375	GCF_000409485
GT50	262	XP_008080887_GLLO	428	1.5e-97	1	261	131	399	0.992366	GCF_000409485
GT54	290	XP_008082907_GLLO	252	1.3e-07	43	175	73	192	0.455172	GCF_000409485
GT57	481	XP_008077241_GLLO	596	1.8e-92	3	229	72	303	0.469854	GCF_000409485
GT57	481	XP_008077241_GLLO	596	3.2e-56	226	480	340	573	0.528067	GCF_000409485
GT57	481	XP_008084707_GLLO	210	6.4e-82	2	189	15	201	0.388773	GCF_000409485
GT58	364	XP_008076413_GLLO	433	1.9e-147	2	364	34	397	0.994505	GCF_000409485
GT59	404	XP_008082442_GLLO	589	2.6e-123	2	404	60	541	0.99505	GCF_000409485
GT61	242	XP_008077220_GLLO	612	1.9e-07	66	232	266	451	0.68595	GCF_000409485
GT62	268	XP_008076787_GLLO	374	6.1e-110	2	267	67	332	0.988806	GCF_000409485
GT62	268	XP_008077950_GLLO	488	1.4e-122	3	268	88	351	0.988806	GCF_000409485
GT62	268	XP_008087247_GLLO	373	1.3e-103	5	268	75	339	0.981343	GCF_000409485
GT66	693	XP_008077185_GLLO	754	3.9e-194	10	607	23	696	0.861472	GCF_000409485
GT69	239	XP_008077190_GLLO	489	2.2e-75	1	238	50	355	0.991632	GCF_000409485
GT69	239	XP_008078737_GLLO	473	1.8e-68	1	238	157	394	0.991632	GCF_000409485
GT69	239	XP_008081028_GLLO	257	1.6e-52	1	183	58	254	0.761506	GCF_000409485
GT69	239	XP_008082787_GLLO	421	2e-79	1	237	57	315	0.987448	GCF_000409485
GT69	239	XP_008084554_GLLO	496	6.3e-65	1	238	84	332	0.991632	GCF_000409485
GT69	239	XP_008087759_GLLO	438	3.9e-72	1	238	119	358	0.991632	GCF_000409485
GT76	407	XP_008086228_GLLO	443	7.5e-110	2	407	19	443	0.995086	GCF_000409485
GT8	257	XP_008076985_GLLO	715	1.1e-39	32	255	31	243	0.867704	GCF_000409485
GT8	257	XP_008078092_GLLO	385	6.9e-14	88	255	131	312	0.649805	GCF_000409485
GT8	257	XP_008082036_GLLO	335	1.8e-25	36	235	60	282	0.774319	GCF_000409485
GT8	257	XP_008082839_GLLO	342	4.6e-22	26	235	54	308	0.81323	GCF_000409485
GT8	257	XP_008083602_GLLO	296	3e-32	27	255	11	260	0.88716	GCF_000409485
GT8	257	XP_008085350_GLLO	371	2.3e-41	25	255	19	290	0.894942	GCF_000409485
GT8	257	XP_008086601_GLLO	568	4.3e-19	27	254	98	330	0.883268	GCF_000409485
GT8	257	XP_008087927_GLLO	424	1.4e-16	27	254	124	366	0.883268	GCF_000409485
GT90	250	XP_008076496_GLLO	706	2.3e-70	3	247	397	687	0.976	GCF_000409485
GT90	250	XP_008080940_GLLO	476	3.9e-21	23	247	190	429	0.896	GCF_000409485
GT90	250	XP_008082785_GLLO	549	5.6e-64	20	247	281	541	0.908	GCF_000409485
GT90	250	XP_008082797_GLLO	972	1.8e-67	4	248	682	961	0.976	GCF_000409485
GT90	250	XP_008082866_GLLO	656	5.9e-84	3	248	369	639	0.98	GCF_000409485
GT90	250	XP_008083650_GLLO	656	5.9e-68	15	248	347	623	0.932	GCF_000409485
GT92	279	XP_008075958_GLLO	365	2.3e-10	15	127	118	228	0.401434	GCF_000409485
GT92	279	XP_008083894_GLLO	572	1.3e-06	19	124	319	424	0.376344	GCF_000409485
GT92	279	XP_008087629_GLLO	383	3.9e-14	3	227	120	351	0.802867	GCF_000409485
PL1_10	177	XP_008076473_GLLO	424	1.4e-84	2	176	167	341	0.983051	GCF_000409485
PL1_12	180	XP_008082057_GLLO	315	0.00061	55	131	138	214	0.422222	GCF_000409485
PL1_4	190	XP_008078373_GLLO	377	3.5e-81	2	189	100	289	0.984211	GCF_000409485
PL1_4	190	XP_008088798_GLLO	377	5.7e-84	2	190	114	299	0.989474	GCF_000409485
PL1_7	190	XP_008088519_GLLO	327	1.3e-70	2	189	83	264	0.984211	GCF_000409485
PL1_9	185	XP_008077642_GLLO	322	1.6e-85	5	184	76	255	0.967568	GCF_000409485
PL1	202	XP_008082957_GLLO	324	8.8e-47	29	201	82	256	0.851485	GCF_000409485
PL22	265	XP_008082401_GLLO	645	1.5e-07	107	208	64	156	0.381132	GCF_000409485
PL26	862	XP_008085893_GLLO	875	2.7e-272	2	861	5	874	0.99652	GCF_000409485
PL3_2	194	XP_008080252_GLLO	364	8.9e-83	2	194	150	341	0.989691	GCF_000409485
PL3_2	194	XP_008087048_GLLO	246	1e-71	6	194	31	214	0.969072	GCF_000409485
PL4_1	500	XP_008079992_GLLO	535	1.7e-200	5	500	17	524	0.99	GCF_000409485
PL4_3	634	XP_008082963_GLLO	662	0	2	633	21	646	0.995268	GCF_000409485
PL7_4	214	XP_008077988_GLLO	247	8.8e-84	1	214	30	247	0.995327	GCF_000409485
PL9_3	350	XP_008082326_GLLO	392	8.7e-147	7	349	21	380	0.977143	GCF_000409485
AA11	191	XP_018061101_PHSC	389	1e-75	1	189	14	230	0.984293	GCF_001500285
AA11	191	XP_018063995_PHSC	397	3.2e-26	16	186	48	215	0.890052	GCF_001500285
AA11	191	XP_018066676_PHSC	333	5.9e-61	11	189	30	214	0.931937	GCF_001500285
AA11	191	XP_018073765_PHSC	273	2.9e-54	1	185	11	204	0.963351	GCF_001500285
AA1_2	340	XP_018062951_PHSC	621	5.5e-160	3	340	47	385	0.991176	GCF_001500285
AA1_2	340	XP_018066950_PHSC	620	1.4e-150	2	339	44	386	0.991176	GCF_001500285
AA1_2	340	XP_018068874_PHSC	564	1.4e-99	4	336	38	374	0.976471	GCF_001500285
AA1_2	340	XP_018069269_PHSC	536	6.9e-114	3	339	37	377	0.988235	GCF_001500285
AA1_2	340	XP_018069367_PHSC	590	2.2e-128	3	336	37	376	0.979412	GCF_001500285
AA1_2	340	XP_018071825_PHSC	619	6.6e-109	3	336	98	435	0.979412	GCF_001500285
AA1_2	340	XP_018072303_PHSC	1680	4.4e-114	3	336	1160	1496	0.979412	GCF_001500285
AA1_2	340	XP_018072821_PHSC	546	1.9e-53	6	328	39	394	0.947059	GCF_001500285
AA1_2	340	XP_018073563_PHSC	570	1.7e-106	3	338	39	381	0.985294	GCF_001500285
AA1_2	340	XP_018075841_PHSC	565	2.9e-112	3	336	35	368	0.979412	GCF_001500285
AA1_2	340	XP_018078836_PHSC	537	9.5e-133	3	337	36	370	0.982353	GCF_001500285
AA12	401	XP_018060863_PHSC	658	6.4e-152	2	401	254	655	0.995012	GCF_001500285
AA12	401	XP_018064579_PHSC	652	3.5e-142	2	400	251	648	0.992519	GCF_001500285
AA12	401	XP_018069368_PHSC	426	1.3e-154	7	401	32	423	0.982544	GCF_001500285
AA12	401	XP_018074986_PHSC	467	4.3e-176	7	401	26	418	0.982544	GCF_001500285
AA1_3	312	XP_018063111_PHSC	562	3.4e-131	2	312	51	357	0.99359	GCF_001500285
AA1_3	312	XP_018065916_PHSC	603	9.3e-129	2	311	59	378	0.990385	GCF_001500285
AA1_3	312	XP_018066198_PHSC	449	3.9e-110	64	312	1	245	0.794872	GCF_001500285
AA1_3	312	XP_018066829_PHSC	585	1.3e-114	7	295	50	354	0.923077	GCF_001500285
AA1_3	312	XP_018067484_PHSC	579	2.3e-126	2	312	47	362	0.99359	GCF_001500285
AA1_3	312	XP_018067970_PHSC	564	9.5e-116	8	306	62	374	0.955128	GCF_001500285
AA1_3	312	XP_018067971_PHSC	564	5.5e-47	122	307	122	320	0.592949	GCF_001500285
AA1_3	312	XP_018068271_PHSC	592	9.8e-127	4	310	61	386	0.980769	GCF_001500285
AA1_3	312	XP_018071716_PHSC	531	2.4e-71	121	312	139	326	0.612179	GCF_001500285
AA1_3	312	XP_018071973_PHSC	368	3e-31	192	309	7	123	0.375	GCF_001500285
AA1_3	312	XP_018072684_PHSC	577	1e-133	2	306	54	364	0.974359	GCF_001500285
AA1_3	312	XP_018073607_PHSC	566	6.2e-115	2	305	52	350	0.971154	GCF_001500285
AA1_3	312	XP_018073932_PHSC	593	4.4e-128	2	312	60	371	0.99359	GCF_001500285
AA1_3	312	XP_018075182_PHSC	576	1.3e-130	2	307	50	356	0.977564	GCF_001500285
AA1	943	XP_018063512_PHSC	693	2.1e-72	442	747	131	464	0.323436	GCF_001500285
AA1	943	XP_018072398_PHSC	523	1.5e-59	434	763	25	382	0.348887	GCF_001500285
AA2	255	XP_018062232_PHSC	521	2.5e-20	19	218	73	275	0.780392	GCF_001500285
AA2	255	XP_018068581_PHSC	527	1.6e-24	14	169	67	218	0.607843	GCF_001500285
AA2	255	XP_018068642_PHSC	352	3.6e-51	14	254	101	331	0.941176	GCF_001500285
AA2	255	XP_018068835_PHSC	782	1.2e-07	21	252	507	775	0.905882	GCF_001500285
AA2	255	XP_018068835_PHSC	782	6.9e-16	14	116	121	224	0.4	GCF_001500285
AA2	255	XP_018070521_PHSC	298	2.1e-45	8	254	53	283	0.964706	GCF_001500285
AA2	255	XP_018072895_PHSC	532	2.3e-24	19	195	39	226	0.690196	GCF_001500285
AA2	255	XP_018072911_PHSC	751	2.9e-17	21	253	479	736	0.909804	GCF_001500285
AA2	255	XP_018072911_PHSC	751	3.3e-15	18	114	81	178	0.376471	GCF_001500285
AA2	255	XP_018073556_PHSC	324	5.9e-58	3	253	9	265	0.980392	GCF_001500285
AA2	255	XP_018076224_PHSC	518	9.4e-22	17	174	69	226	0.615686	GCF_001500285
AA2	255	XP_018076563_PHSC	1192	3.7e-21	19	197	62	243	0.698039	GCF_001500285
AA2	255	XP_018077196_PHSC	364	1e-60	5	254	97	348	0.976471	GCF_001500285
AA3_1	751	XP_018062015_PHSC	892	3.8e-124	216	747	20	498	0.707057	GCF_001500285
AA3_2	570	XP_018061314_PHSC	850	5.2e-113	5	568	36	646	0.987719	GCF_001500285
AA3_2	570	XP_018062059_PHSC	594	3.4e-96	4	568	5	592	0.989474	GCF_001500285
AA3_2	570	XP_018063566_PHSC	621	6.8e-114	3	569	16	618	0.992982	GCF_001500285
AA3_2	570	XP_018063831_PHSC	611	4.5e-122	3	568	22	607	0.991228	GCF_001500285
AA3_2	570	XP_018064173_PHSC	616	8e-130	4	568	38	615	0.989474	GCF_001500285
AA3_2	570	XP_018064798_PHSC	610	1.4e-94	2	568	30	605	0.992982	GCF_001500285
AA3_2	570	XP_018064933_PHSC	578	1.1e-105	2	570	6	575	0.996491	GCF_001500285
AA3_2	570	XP_018065044_PHSC	622	5.1e-118	5	568	15	618	0.987719	GCF_001500285
AA3_2	570	XP_018065097_PHSC	625	1e-97	3	567	46	623	0.989474	GCF_001500285
AA3_2	570	XP_018067202_PHSC	473	1.9e-62	59	517	15	472	0.803509	GCF_001500285
AA3_2	570	XP_018068128_PHSC	612	8.9e-110	2	568	38	605	0.992982	GCF_001500285
AA3_2	570	XP_018068234_PHSC	645	6.4e-100	2	568	55	637	0.992982	GCF_001500285
AA3_2	570	XP_018068258_PHSC	545	6.9e-83	3	565	4	545	0.985965	GCF_001500285
AA3_2	570	XP_018068437_PHSC	584	2.6e-127	3	568	20	583	0.991228	GCF_001500285
AA3_2	570	XP_018069568_PHSC	628	2.7e-99	3	567	8	625	0.989474	GCF_001500285
AA3_2	570	XP_018070615_PHSC	614	2.1e-110	2	568	11	578	0.992982	GCF_001500285
AA3_2	570	XP_018071460_PHSC	557	3.6e-93	48	568	8	555	0.912281	GCF_001500285
AA3_2	570	XP_018071512_PHSC	548	5.2e-93	3	567	3	544	0.989474	GCF_001500285
AA3_2	570	XP_018071903_PHSC	567	4.4e-81	2	566	8	565	0.989474	GCF_001500285
AA3_2	570	XP_018073264_PHSC	623	4.7e-93	2	569	37	618	0.994737	GCF_001500285
AA3_2	570	XP_018073301_PHSC	599	1.1e-119	3	569	3	592	0.992982	GCF_001500285
AA3_2	570	XP_018074594_PHSC	571	2.9e-99	4	569	4	559	0.991228	GCF_001500285
AA3_2	570	XP_018075185_PHSC	587	4.9e-133	4	567	25	585	0.987719	GCF_001500285
AA3_2	570	XP_018077577_PHSC	583	8.1e-91	3	567	22	581	0.989474	GCF_001500285
AA3_2	570	XP_018077832_PHSC	495	3.7e-78	136	568	18	483	0.757895	GCF_001500285
AA3_2	570	XP_018077850_PHSC	605	1.7e-111	3	566	29	600	0.987719	GCF_001500285
AA3_3	591	XP_018062867_PHSC	607	1.9e-265	3	591	10	604	0.994924	GCF_001500285
AA3_3	591	XP_018076043_PHSC	666	1.3e-261	2	591	5	639	0.996616	GCF_001500285
AA3	618	XP_018062102_PHSC	638	2.8e-76	85	398	26	636	0.506472	GCF_001500285
AA3	618	XP_018062416_PHSC	647	4.7e-73	82	401	18	644	0.516181	GCF_001500285
AA3	618	XP_018063209_PHSC	648	2.2e-77	86	402	16	646	0.511327	GCF_001500285
AA3	618	XP_018063440_PHSC	670	1.6e-78	88	401	37	669	0.506472	GCF_001500285
AA3	618	XP_018064879_PHSC	642	3.7e-76	86	401	6	640	0.509709	GCF_001500285
AA3	618	XP_018067087_PHSC	755	4.5e-42	86	397	219	744	0.503236	GCF_001500285
AA3	618	XP_018067149_PHSC	643	2.7e-77	86	398	30	641	0.504854	GCF_001500285
AA3	618	XP_018067363_PHSC	544	3.3e-82	86	398	2	543	0.504854	GCF_001500285
AA3	618	XP_018068732_PHSC	609	6.2e-07	86	376	4	500	0.469256	GCF_001500285
AA3	618	XP_018070398_PHSC	549	5.6e-82	89	401	3	538	0.504854	GCF_001500285
AA3	618	XP_018072077_PHSC	1828	6.8e-51	88	323	18	411	0.380259	GCF_001500285
AA3	618	XP_018072105_PHSC	651	1.7e-67	84	401	18	646	0.512945	GCF_001500285
AA3	618	XP_018073920_PHSC	643	3.8e-88	72	386	31	632	0.508091	GCF_001500285
AA3	618	XP_018073986_PHSC	1410	1e-42	68	406	155	741	0.546926	GCF_001500285
AA3	618	XP_018076388_PHSC	553	7.3e-89	83	404	7	546	0.519417	GCF_001500285
AA4	522	XP_018061644_PHSC	509	8.8e-24	6	255	35	278	0.477011	GCF_001500285
AA4	522	XP_018063008_PHSC	605	4.2e-20	5	193	123	313	0.360153	GCF_001500285
AA4	522	XP_018064145_PHSC	585	1.7e-251	2	522	25	575	0.996169	GCF_001500285
AA4	522	XP_018068176_PHSC	564	5.7e-23	6	249	93	327	0.465517	GCF_001500285
AA4	522	XP_018072113_PHSC	548	6.8e-17	16	191	78	257	0.335249	GCF_001500285
AA4	522	XP_018074280_PHSC	598	4.3e-201	4	522	49	583	0.992337	GCF_001500285
AA4	522	XP_018077126_PHSC	566	1e-232	2	522	13	563	0.996169	GCF_001500285
AA4	522	XP_018078012_PHSC	602	3.1e-224	4	522	48	579	0.992337	GCF_001500285
AA5_1	563	XP_018068839_PHSC	792	3e-175	6	536	273	791	0.941385	GCF_001500285
AA5_2	600	XP_018078034_PHSC	508	5e-202	127	599	22	506	0.786667	GCF_001500285
AA5	1281	XP_018061034_PHSC	1595	1.5e-144	558	1039	1069	1588	0.375488	GCF_001500285
AA5	1281	XP_018063433_PHSC	1028	9.8e-153	559	1039	515	1022	0.374707	GCF_001500285
AA5	1281	XP_018066620_PHSC	1456	2.5e-151	553	1039	926	1445	0.379391	GCF_001500285
AA5	1281	XP_018066973_PHSC	820	1e-150	556	1044	307	817	0.380952	GCF_001500285
AA5	1281	XP_018068326_PHSC	707	4.1e-147	559	1037	181	697	0.373146	GCF_001500285
AA5	1281	XP_018078525_PHSC	1272	2e-142	555	1036	744	1261	0.375488	GCF_001500285
AA6	195	XP_018065918_PHSC	216	1.7e-05	42	121	63	139	0.405128	GCF_001500285
AA6	195	XP_018067879_PHSC	215	0.00037	54	118	78	135	0.328205	GCF_001500285
AA6	195	XP_018076599_PHSC	203	2.9e-85	1	193	4	197	0.984615	GCF_001500285
AA7	458	XP_018061009_PHSC	504	2.8e-53	8	180	30	202	0.375546	GCF_001500285
AA7	458	XP_018061365_PHSC	471	1.5e-74	6	455	35	466	0.980349	GCF_001500285
AA7	458	XP_018062058_PHSC	478	3.3e-51	6	227	36	258	0.482533	GCF_001500285
AA7	458	XP_018062065_PHSC	580	2.8e-39	19	218	134	342	0.434498	GCF_001500285
AA7	458	XP_018062262_PHSC	632	2.8e-39	5	197	145	344	0.419214	GCF_001500285
AA7	458	XP_018062537_PHSC	523	3.8e-52	21	202	98	279	0.395197	GCF_001500285
AA7	458	XP_018062813_PHSC	525	7.2e-51	6	215	63	271	0.456332	GCF_001500285
AA7	458	XP_018063016_PHSC	519	3.3e-59	6	223	61	278	0.473799	GCF_001500285
AA7	458	XP_018063091_PHSC	455	5.2e-56	13	454	43	450	0.962882	GCF_001500285
AA7	458	XP_018063266_PHSC	499	8.7e-72	6	211	38	248	0.447598	GCF_001500285
AA7	458	XP_018063941_PHSC	510	1.2e-82	4	210	49	256	0.449782	GCF_001500285
AA7	458	XP_018064407_PHSC	479	4.2e-62	5	455	47	462	0.982533	GCF_001500285
AA7	458	XP_018065404_PHSC	646	1.7e-44	19	197	186	371	0.388646	GCF_001500285
AA7	458	XP_018065836_PHSC	585	1.9e-46	13	199	115	319	0.406114	GCF_001500285
AA7	458	XP_018066623_PHSC	531	1e-71	6	453	73	513	0.975983	GCF_001500285
AA7	458	XP_018067025_PHSC	485	1.8e-54	10	185	32	207	0.382096	GCF_001500285
AA7	458	XP_018067520_PHSC	545	3.2e-48	5	214	80	301	0.456332	GCF_001500285
AA7	458	XP_018067614_PHSC	455	2.3e-53	21	216	33	229	0.425764	GCF_001500285
AA7	458	XP_018067821_PHSC	486	8.7e-43	11	210	51	252	0.434498	GCF_001500285
AA7	458	XP_018068042_PHSC	635	1.5e-47	10	454	154	608	0.969432	GCF_001500285
AA7	458	XP_018068137_PHSC	595	4.9e-47	21	455	135	576	0.947598	GCF_001500285
AA7	458	XP_018068376_PHSC	583	5.6e-47	13	211	126	336	0.432314	GCF_001500285
AA7	458	XP_018068622_PHSC	473	1.7e-78	3	451	26	439	0.978166	GCF_001500285
AA7	458	XP_018068666_PHSC	496	9.2e-59	14	219	60	264	0.447598	GCF_001500285
AA7	458	XP_018068882_PHSC	461	3.4e-45	5	229	39	261	0.489083	GCF_001500285
AA7	458	XP_018070282_PHSC	499	1.7e-39	12	191	41	219	0.39083	GCF_001500285
AA7	458	XP_018071327_PHSC	481	1.3e-45	56	453	94	470	0.866812	GCF_001500285
AA7	458	XP_018071896_PHSC	619	2.3e-46	19	202	162	356	0.399563	GCF_001500285
AA7	458	XP_018072253_PHSC	772	1.3e-69	5	454	34	467	0.980349	GCF_001500285
AA7	458	XP_018072743_PHSC	468	2.2e-53	12	204	44	230	0.419214	GCF_001500285
AA7	458	XP_018073102_PHSC	651	4.4e-47	10	194	185	378	0.401747	GCF_001500285
AA7	458	XP_018073652_PHSC	467	1.9e-48	10	187	32	211	0.386463	GCF_001500285
AA7	458	XP_018075093_PHSC	483	7.9e-46	12	240	63	288	0.497817	GCF_001500285
AA7	458	XP_018075204_PHSC	533	2.9e-58	13	453	92	523	0.960699	GCF_001500285
AA7	458	XP_018075869_PHSC	646	7.6e-35	12	181	144	321	0.368996	GCF_001500285
AA7	458	XP_018076029_PHSC	501	2.7e-78	5	218	48	271	0.465066	GCF_001500285
AA7	458	XP_018077823_PHSC	583	1.2e-52	12	452	114	562	0.960699	GCF_001500285
AA7	458	XP_018077959_PHSC	546	3e-26	4	194	26	209	0.414847	GCF_001500285
AA7	458	XP_018078900_PHSC	515	8e-39	6	211	74	279	0.447598	GCF_001500285
AA7	458	XP_018078975_PHSC	489	9.9e-85	7	241	51	290	0.510917	GCF_001500285
AA7	458	XP_018079032_PHSC	505	5.4e-61	3	453	67	493	0.982533	GCF_001500285
AA8	815	XP_018064288_PHSC	782	4.4e-282	15	792	9	761	0.953374	GCF_001500285
AA8	815	XP_018065607_PHSC	853	0	7	815	8	852	0.991411	GCF_001500285
AA8	815	XP_018074527_PHSC	826	9.5e-303	16	780	17	815	0.937423	GCF_001500285
AA9	220	XP_018060726_PHSC	280	1.3e-64	2	217	5	227	0.977273	GCF_001500285
AA9	220	XP_018062091_PHSC	214	9.5e-65	4	220	7	199	0.981818	GCF_001500285
AA9	220	XP_018062783_PHSC	264	7.9e-50	3	219	7	229	0.981818	GCF_001500285
AA9	220	XP_018063313_PHSC	268	5.1e-71	2	219	5	230	0.986364	GCF_001500285
AA9	220	XP_018064330_PHSC	267	6.8e-66	2	219	8	222	0.986364	GCF_001500285
AA9	220	XP_018065153_PHSC	286	6.1e-46	3	215	8	255	0.963636	GCF_001500285
AA9	220	XP_018066677_PHSC	230	1.1e-72	4	220	7	215	0.981818	GCF_001500285
AA9	220	XP_018068641_PHSC	228	5.7e-66	2	220	5	213	0.990909	GCF_001500285
AA9	220	XP_018069395_PHSC	215	8.2e-58	17	218	5	199	0.913636	GCF_001500285
AA9	220	XP_018070719_PHSC	827	1.1e-51	2	220	6	229	0.990909	GCF_001500285
AA9	220	XP_018071401_PHSC	476	1.2e-70	4	219	12	234	0.977273	GCF_001500285
AA9	220	XP_018072089_PHSC	320	4.9e-61	4	220	11	214	0.981818	GCF_001500285
AA9	220	XP_018072509_PHSC	224	1.4e-63	2	220	8	210	0.990909	GCF_001500285
AA9	220	XP_018072510_PHSC	238	1.3e-71	3	219	7	223	0.981818	GCF_001500285
AA9	220	XP_018073318_PHSC	333	3.5e-69	2	219	7	227	0.986364	GCF_001500285
AA9	220	XP_018073829_PHSC	234	1.5e-68	9	219	22	219	0.954545	GCF_001500285
AA9	220	XP_018074069_PHSC	246	7.5e-62	3	219	9	222	0.981818	GCF_001500285
AA9	220	XP_018074318_PHSC	226	1.5e-62	31	219	27	209	0.854545	GCF_001500285
AA9	220	XP_018075663_PHSC	244	1.7e-62	3	219	9	225	0.981818	GCF_001500285
AA9	220	XP_018078185_PHSC	315	4.5e-72	4	219	13	235	0.977273	GCF_001500285
AA9	220	XP_018078476_PHSC	249	3.3e-69	3	219	9	228	0.981818	GCF_001500285
CBM13	188	XP_018064053_PHSC	195	0.0001	79	139	26	87	0.319149	GCF_001500285
CBM13	188	XP_018066511_PHSC	168	1e-10	23	128	44	150	0.558511	GCF_001500285
CBM13	188	XP_018069494_PHSC	468	1.3e-08	14	143	56	202	0.68617	GCF_001500285
CBM13	188	XP_018073047_PHSC	531	1.6e-08	11	130	414	521	0.632979	GCF_001500285
CBM13	188	XP_018074952_PHSC	537	1.4e-10	22	123	429	521	0.537234	GCF_001500285
CBM18	38	XP_018061282_PHSC	590	1.9e-09	8	35	171	198	0.710526	GCF_001500285
CBM18	38	XP_018061797_PHSC	384	0.0002	2	38	116	158	0.947368	GCF_001500285
CBM18	38	XP_018061797_PHSC	384	3.2e-09	2	38	171	210	0.947368	GCF_001500285
CBM18	38	XP_018061798_PHSC	631	0.00028	7	37	313	343	0.789474	GCF_001500285
CBM18	38	XP_018063995_PHSC	397	4.1e-06	1	34	336	367	0.868421	GCF_001500285
CBM18	38	XP_018066676_PHSC	333	7.6e-07	4	35	272	307	0.815789	GCF_001500285
CBM18	38	XP_018067157_PHSC	253	1.5e-09	8	35	129	156	0.710526	GCF_001500285
CBM18	38	XP_018067157_PHSC	253	5.9e-09	2	36	176	213	0.894737	GCF_001500285
CBM18	38	XP_018067349_PHSC	334	4.2e-05	2	35	3	35	0.868421	GCF_001500285
CBM18	38	XP_018067623_PHSC	680	0.00012	2	38	474	515	0.947368	GCF_001500285
CBM18	38	XP_018067623_PHSC	680	1.6e-06	2	38	527	568	0.947368	GCF_001500285
CBM18	38	XP_018067623_PHSC	680	2.2e-06	2	38	580	622	0.947368	GCF_001500285
CBM18	38	XP_018067623_PHSC	680	2.8e-05	2	38	636	678	0.947368	GCF_001500285
CBM18	38	XP_018067624_PHSC	1139	3.8e-11	2	36	126	162	0.894737	GCF_001500285
CBM18	38	XP_018068839_PHSC	792	2.3e-05	2	38	60	111	0.947368	GCF_001500285
CBM18	38	XP_018068839_PHSC	792	2.4e-08	1	38	135	178	0.973684	GCF_001500285
CBM18	38	XP_018072094_PHSC	254	1.7e-06	2	36	53	87	0.894737	GCF_001500285
CBM18	38	XP_018073365_PHSC	549	4.5e-10	2	36	510	543	0.894737	GCF_001500285
CBM18	38	XP_018073376_PHSC	470	1.4e-05	6	38	30	59	0.842105	GCF_001500285
CBM18	38	XP_018073376_PHSC	470	5.5e-12	6	33	93	120	0.710526	GCF_001500285
CBM18	38	XP_018074047_PHSC	407	5.2e-08	2	34	2	44	0.842105	GCF_001500285
CBM18	38	XP_018074284_PHSC	229	1.2e-07	3	36	48	85	0.868421	GCF_001500285
CBM18	38	XP_018074394_PHSC	576	1.8e-06	2	35	455	488	0.868421	GCF_001500285
CBM18	38	XP_018074394_PHSC	576	1e-06	6	35	386	418	0.763158	GCF_001500285
CBM18	38	XP_018074394_PHSC	576	7.2e-06	1	35	79	112	0.894737	GCF_001500285
CBM18	38	XP_018074753_PHSC	476	1e-08	3	36	56	92	0.868421	GCF_001500285
CBM18	38	XP_018074753_PHSC	476	2.1e-05	6	36	118	151	0.789474	GCF_001500285
CBM18	38	XP_018074753_PHSC	476	2.9e-08	1	36	180	214	0.921053	GCF_001500285
CBM18	38	XP_018075842_PHSC	286	0.00024	3	35	190	222	0.842105	GCF_001500285
CBM18	38	XP_018075842_PHSC	286	3.8e-07	1	35	60	96	0.894737	GCF_001500285
CBM18	38	XP_018077328_PHSC	444	9.5e-05	9	35	28	54	0.684211	GCF_001500285
CBM1	29	XP_018060759_PHSC	136	1e-10	2	29	88	115	0.931034	GCF_001500285
CBM1	29	XP_018060793_PHSC	411	4.8e-12	1	29	379	407	0.965517	GCF_001500285
CBM1	29	XP_018062444_PHSC	292	9.2e-14	1	29	260	288	0.965517	GCF_001500285
CBM1	29	XP_018064226_PHSC	135	6.7e-06	2	29	88	116	0.931034	GCF_001500285
CBM1	29	XP_018066868_PHSC	415	2.8e-12	2	29	22	49	0.931034	GCF_001500285
CBM1	29	XP_018067181_PHSC	853	8.9e-12	2	29	819	846	0.931034	GCF_001500285
CBM1	29	XP_018067289_PHSC	457	9.5e-11	2	29	426	452	0.931034	GCF_001500285
CBM1	29	XP_018067877_PHSC	390	4.2e-13	1	29	358	386	0.965517	GCF_001500285
CBM1	29	XP_018068117_PHSC	299	1.8e-13	1	29	267	295	0.965517	GCF_001500285
CBM1	29	XP_018069584_PHSC	409	1e-11	1	29	377	405	0.965517	GCF_001500285
CBM1	29	XP_018071924_PHSC	529	1.2e-11	1	29	497	525	0.965517	GCF_001500285
CBM1	29	XP_018072089_PHSC	320	7.1e-14	1	29	288	316	0.965517	GCF_001500285
CBM1	29	XP_018072508_PHSC	458	3.3e-12	2	29	24	51	0.931034	GCF_001500285
CBM1	29	XP_018072555_PHSC	642	5.2e-06	3	29	46	72	0.896552	GCF_001500285
CBM1	29	XP_018072555_PHSC	642	6.9e-09	3	29	3	29	0.896552	GCF_001500285
CBM1	29	XP_018073185_PHSC	464	1e-13	1	29	432	460	0.965517	GCF_001500285
CBM1	29	XP_018073318_PHSC	333	4.1e-11	2	29	294	320	0.931034	GCF_001500285
CBM1	29	XP_018074241_PHSC	444	1.7e-11	2	29	23	50	0.931034	GCF_001500285
CBM1	29	XP_018077221_PHSC	306	3.8e-11	2	29	275	301	0.931034	GCF_001500285
CBM1	29	XP_018078267_PHSC	411	9e-11	1	29	379	407	0.965517	GCF_001500285
CBM1	29	XP_018078557_PHSC	415	2.2e-05	2	29	25	52	0.931034	GCF_001500285
CBM20	90	XP_018061223_PHSC	614	7.9e-21	1	88	503	593	0.966667	GCF_001500285
CBM20	90	XP_018063503_PHSC	625	4.3e-27	2	87	524	612	0.944444	GCF_001500285
CBM20	90	XP_018067589_PHSC	650	6.1e-24	1	88	550	640	0.966667	GCF_001500285
CBM20	90	XP_018072798_PHSC	292	0.00013	24	65	20	71	0.455556	GCF_001500285
CBM20	90	XP_018073871_PHSC	959	4.9e-05	3	67	8	71	0.711111	GCF_001500285
CBM21	107	XP_018070071_PHSC	712	1.2e-30	5	107	561	665	0.953271	GCF_001500285
CBM21	107	XP_018073593_PHSC	765	9.7e-33	4	107	349	454	0.962617	GCF_001500285
CBM22	131	XP_018071863_PHSC	390	4.6e-08	1	111	237	351	0.839695	GCF_001500285
CBM24	76	XP_018073379_PHSC	698	1.2e-09	1	40	625	663	0.513158	GCF_001500285
CBM24	76	XP_018073379_PHSC	698	1.4e-20	1	74	544	619	0.960526	GCF_001500285
CBM24	76	XP_018073379_PHSC	698	6.3e-26	1	76	452	525	0.986842	GCF_001500285
CBM32	124	XP_018062998_PHSC	945	3e-07	11	107	721	828	0.774194	GCF_001500285
CBM32	124	XP_018062999_PHSC	564	5.5e-11	13	109	435	539	0.774194	GCF_001500285
CBM35	123	XP_018063975_PHSC	450	7.1e-18	2	122	328	447	0.97561	GCF_001500285
CBM35	123	XP_018076057_PHSC	426	7.3e-06	67	122	2	56	0.447154	GCF_001500285
CBM35	123	XP_018076884_PHSC	848	6e-08	6	111	686	789	0.853659	GCF_001500285
CBM42	136	XP_018078973_PHSC	503	1.3e-55	2	135	358	497	0.977941	GCF_001500285
CBM43	83	XP_018063249_PHSC	540	1.1e-15	1	82	390	478	0.975904	GCF_001500285
CBM43	83	XP_018068252_PHSC	680	2.5e-08	2	82	373	455	0.963855	GCF_001500285
CBM43	83	XP_018069079_PHSC	543	1.2e-17	1	82	383	469	0.975904	GCF_001500285
CBM48	76	XP_018063362_PHSC	700	3.9e-09	2	48	72	128	0.605263	GCF_001500285
CBM50	40	XP_018061248_PHSC	353	0.00018	1	35	11	49	0.85	GCF_001500285
CBM50	40	XP_018061248_PHSC	353	0.00024	1	27	311	337	0.65	GCF_001500285
CBM50	40	XP_018061248_PHSC	353	1.1e-10	1	40	124	167	0.975	GCF_001500285
CBM50	40	XP_018061248_PHSC	353	1.3e-08	1	40	189	232	0.975	GCF_001500285
CBM50	40	XP_018061248_PHSC	353	4.8e-10	1	40	60	103	0.975	GCF_001500285
CBM50	40	XP_018061248_PHSC	353	5.6e-08	1	40	253	296	0.975	GCF_001500285
CBM50	40	XP_018062658_PHSC	91	1.1e-10	1	40	45	88	0.975	GCF_001500285
CBM50	40	XP_018067623_PHSC	680	0.00047	1	28	416	446	0.675	GCF_001500285
CBM50	40	XP_018071216_PHSC	637	0.00037	1	39	241	277	0.95	GCF_001500285
CBM50	40	XP_018075434_PHSC	274	0.00053	6	40	134	172	0.85	GCF_001500285
CBM52	52	XP_018060761_PHSC	787	2.8e-18	1	50	29	78	0.942308	GCF_001500285
CBM61	141	XP_018064129_PHSC	662	8.5e-07	4	75	501	582	0.503546	GCF_001500285
CBM63	78	XP_018068624_PHSC	420	1.3e-22	3	70	130	199	0.858974	GCF_001500285
CBM66	155	XP_018078084_PHSC	719	2.7e-11	32	151	593	710	0.767742	GCF_001500285
CBM67	176	XP_018064888_PHSC	800	6.4e-21	1	130	20	156	0.732955	GCF_001500285
CBM67	176	XP_018067856_PHSC	912	6.1e-29	9	175	138	323	0.943182	GCF_001500285
CBM67	176	XP_018068306_PHSC	891	1.3e-28	15	168	160	331	0.869318	GCF_001500285
CBM67	176	XP_018078241_PHSC	882	8.2e-39	12	171	130	300	0.903409	GCF_001500285
CE10	341	XP_018060693_PHSC	555	7.3e-32	76	186	130	262	0.322581	GCF_001500285
CE10	341	XP_018060991_PHSC	644	2.1e-28	43	193	64	232	0.439883	GCF_001500285
CE10	341	XP_018061531_PHSC	547	3.3e-22	71	193	92	238	0.357771	GCF_001500285
CE10	341	XP_018061539_PHSC	554	9.3e-27	61	181	110	250	0.351906	GCF_001500285
CE10	341	XP_018061990_PHSC	649	1.4e-20	93	316	388	633	0.653959	GCF_001500285
CE10	341	XP_018061992_PHSC	344	4.6e-20	93	290	52	285	0.577713	GCF_001500285
CE10	341	XP_018062057_PHSC	340	1.1e-42	69	318	60	320	0.730205	GCF_001500285
CE10	341	XP_018062140_PHSC	578	3.6e-24	78	190	110	255	0.328446	GCF_001500285
CE10	341	XP_018062259_PHSC	583	4.9e-33	75	205	99	240	0.381232	GCF_001500285
CE10	341	XP_018062281_PHSC	287	1.4e-09	80	245	21	204	0.483871	GCF_001500285
CE10	341	XP_018062344_PHSC	573	3.1e-25	72	193	92	250	0.354839	GCF_001500285
CE10	341	XP_018062461_PHSC	529	9.2e-28	75	188	106	239	0.331378	GCF_001500285
CE10	341	XP_018062747_PHSC	926	3.7e-17	48	315	627	884	0.782991	GCF_001500285
CE10	341	XP_018062872_PHSC	229	4.9e-36	102	319	2	213	0.636364	GCF_001500285
CE10	341	XP_018063134_PHSC	572	1.5e-27	72	224	139	311	0.445748	GCF_001500285
CE10	341	XP_018063188_PHSC	319	3e-07	147	283	128	258	0.398827	GCF_001500285
CE10	341	XP_018063761_PHSC	585	2e-25	69	208	97	255	0.407625	GCF_001500285
CE10	341	XP_018063805_PHSC	538	1.4e-27	79	216	93	244	0.40176	GCF_001500285
CE10	341	XP_018064055_PHSC	357	4e-26	94	308	110	331	0.627566	GCF_001500285
CE10	341	XP_018064101_PHSC	627	8e-28	71	191	92	241	0.351906	GCF_001500285
CE10	341	XP_018064124_PHSC	577	4.5e-27	76	215	145	293	0.407625	GCF_001500285
CE10	341	XP_018064128_PHSC	516	7.4e-23	74	183	115	237	0.319648	GCF_001500285
CE10	341	XP_018064141_PHSC	541	3.6e-29	66	188	86	234	0.357771	GCF_001500285
CE10	341	XP_018064280_PHSC	570	3.1e-29	69	286	117	355	0.636364	GCF_001500285
CE10	341	XP_018064318_PHSC	458	3.8e-37	93	322	52	373	0.671554	GCF_001500285
CE10	341	XP_018064853_PHSC	638	1.4e-31	74	187	149	271	0.331378	GCF_001500285
CE10	341	XP_018064911_PHSC	333	5.3e-42	65	316	56	310	0.73607	GCF_001500285
CE10	341	XP_018064923_PHSC	528	1.9e-29	68	187	90	219	0.348974	GCF_001500285
CE10	341	XP_018065161_PHSC	335	7.8e-19	81	246	18	228	0.483871	GCF_001500285
CE10	341	XP_018065342_PHSC	565	8.1e-32	75	241	119	300	0.486804	GCF_001500285
CE10	341	XP_018065471_PHSC	323	1.6e-56	56	319	44	304	0.771261	GCF_001500285
CE10	341	XP_018065526_PHSC	541	2.2e-31	76	227	116	288	0.442815	GCF_001500285
CE10	341	XP_018065592_PHSC	328	1.6e-50	80	323	70	311	0.71261	GCF_001500285
CE10	341	XP_018065664_PHSC	289	5.5e-30	74	193	121	256	0.348974	GCF_001500285
CE10	341	XP_018065808_PHSC	545	2.4e-29	65	193	110	258	0.375367	GCF_001500285
CE10	341	XP_018065951_PHSC	533	4e-27	78	188	88	216	0.322581	GCF_001500285
CE10	341	XP_018065952_PHSC	658	4.3e-36	72	193	189	342	0.354839	GCF_001500285
CE10	341	XP_018065973_PHSC	360	7e-32	77	321	26	320	0.715543	GCF_001500285
CE10	341	XP_018066045_PHSC	257	6.8e-35	59	279	40	256	0.645161	GCF_001500285
CE10	341	XP_018066571_PHSC	488	5.2e-25	74	183	116	236	0.319648	GCF_001500285
CE10	341	XP_018066691_PHSC	337	1.7e-65	73	329	73	328	0.750733	GCF_001500285
CE10	341	XP_018066746_PHSC	288	1e-42	93	325	40	275	0.680352	GCF_001500285
CE10	341	XP_018067287_PHSC	343	3.3e-43	35	336	39	339	0.882698	GCF_001500285
CE10	341	XP_018067319_PHSC	258	5.5e-06	95	316	4	244	0.648094	GCF_001500285
CE10	341	XP_018067418_PHSC	340	5.9e-39	69	320	15	311	0.73607	GCF_001500285
CE10	341	XP_018067538_PHSC	598	7.1e-30	72	188	95	221	0.340176	GCF_001500285
CE10	341	XP_018067706_PHSC	503	9e-26	70	193	82	233	0.360704	GCF_001500285
CE10	341	XP_018067757_PHSC	547	2e-30	72	193	120	287	0.354839	GCF_001500285
CE10	341	XP_018067774_PHSC	715	2.2e-44	76	334	175	595	0.756598	GCF_001500285
CE10	341	XP_018067857_PHSC	242	1e-42	58	251	40	241	0.565982	GCF_001500285
CE10	341	XP_018067884_PHSC	2268	2.2e-26	54	332	1914	2263	0.815249	GCF_001500285
CE10	341	XP_018068207_PHSC	547	4.5e-35	72	240	122	338	0.492669	GCF_001500285
CE10	341	XP_018068214_PHSC	507	1.4e-31	75	205	70	241	0.381232	GCF_001500285
CE10	341	XP_018068318_PHSC	293	2.5e-07	168	317	95	278	0.43695	GCF_001500285
CE10	341	XP_018068570_PHSC	360	1.8e-59	73	318	86	343	0.718475	GCF_001500285
CE10	341	XP_018068686_PHSC	330	6.7e-25	80	316	17	301	0.692082	GCF_001500285
CE10	341	XP_018068808_PHSC	323	2.6e-41	66	319	53	305	0.741935	GCF_001500285
CE10	341	XP_018068952_PHSC	672	1.8e-34	75	193	205	346	0.346041	GCF_001500285
CE10	341	XP_018069526_PHSC	552	8.2e-22	65	218	101	272	0.44868	GCF_001500285
CE10	341	XP_018069534_PHSC	320	1.3e-43	104	328	89	310	0.656891	GCF_001500285
CE10	341	XP_018069637_PHSC	343	4.2e-38	81	315	52	315	0.686217	GCF_001500285
CE10	341	XP_018069819_PHSC	328	2.1e-19	69	203	42	200	0.392962	GCF_001500285
CE10	341	XP_018069828_PHSC	277	2.5e-09	145	315	95	243	0.498534	GCF_001500285
CE10	341	XP_018070447_PHSC	349	4.6e-39	66	316	71	329	0.733138	GCF_001500285
CE10	341	XP_018070587_PHSC	328	6.6e-52	73	325	59	306	0.739003	GCF_001500285
CE10	341	XP_018070845_PHSC	565	1e-33	74	192	97	222	0.346041	GCF_001500285
CE10	341	XP_018071225_PHSC	485	8.1e-31	75	205	46	190	0.381232	GCF_001500285
CE10	341	XP_018071521_PHSC	358	5.8e-54	71	336	70	355	0.777126	GCF_001500285
CE10	341	XP_018071523_PHSC	580	8.1e-29	75	193	118	261	0.346041	GCF_001500285
CE10	341	XP_018071578_PHSC	346	1.8e-19	45	335	41	331	0.85044	GCF_001500285
CE10	341	XP_018071780_PHSC	320	8.4e-27	71	311	23	297	0.703812	GCF_001500285
CE10	341	XP_018071833_PHSC	353	2.4e-10	81	280	83	308	0.583578	GCF_001500285
CE10	341	XP_018072009_PHSC	633	2.9e-27	74	187	157	287	0.331378	GCF_001500285
CE10	341	XP_018072060_PHSC	369	9.3e-30	93	319	113	351	0.662757	GCF_001500285
CE10	341	XP_018072062_PHSC	616	2e-27	74	193	104	285	0.348974	GCF_001500285
CE10	341	XP_018072209_PHSC	567	8.1e-36	72	206	89	236	0.392962	GCF_001500285
CE10	341	XP_018072306_PHSC	560	7.3e-28	76	179	117	235	0.302053	GCF_001500285
CE10	341	XP_018072428_PHSC	320	1.9e-30	81	310	77	296	0.671554	GCF_001500285
CE10	341	XP_018072706_PHSC	561	7.7e-34	75	226	90	255	0.442815	GCF_001500285
CE10	341	XP_018072904_PHSC	619	6.5e-22	75	208	121	285	0.390029	GCF_001500285
CE10	341	XP_018072969_PHSC	541	3.8e-29	75	184	96	213	0.319648	GCF_001500285
CE10	341	XP_018072976_PHSC	586	6.2e-29	73	186	121	267	0.331378	GCF_001500285
CE10	341	XP_018073031_PHSC	741	8.6e-17	71	316	464	702	0.718475	GCF_001500285
CE10	341	XP_018073259_PHSC	537	2.1e-34	76	193	99	243	0.343109	GCF_001500285
CE10	341	XP_018073427_PHSC	408	1.4e-26	84	311	134	374	0.665689	GCF_001500285
CE10	341	XP_018073557_PHSC	568	5e-27	43	180	82	228	0.40176	GCF_001500285
CE10	341	XP_018074127_PHSC	383	1.8e-21	94	309	120	353	0.630499	GCF_001500285
CE10	341	XP_018074454_PHSC	546	7.3e-29	78	188	86	230	0.322581	GCF_001500285
CE10	341	XP_018074787_PHSC	617	2.3e-28	70	204	117	262	0.392962	GCF_001500285
CE10	341	XP_018074916_PHSC	479	4e-51	93	335	145	419	0.709677	GCF_001500285
CE10	341	XP_018075187_PHSC	525	2.4e-27	66	187	76	211	0.354839	GCF_001500285
CE10	341	XP_018075609_PHSC	522	1.7e-32	75	227	121	291	0.445748	GCF_001500285
CE10	341	XP_018075653_PHSC	500	3.4e-23	76	187	120	239	0.325513	GCF_001500285
CE10	341	XP_018075704_PHSC	529	1.2e-29	72	186	129	250	0.334311	GCF_001500285
CE10	341	XP_018075802_PHSC	325	3e-48	80	323	74	314	0.71261	GCF_001500285
CE10	341	XP_018075850_PHSC	566	4e-28	71	188	100	237	0.343109	GCF_001500285
CE10	341	XP_018075974_PHSC	592	2.9e-35	71	183	128	246	0.328446	GCF_001500285
CE10	341	XP_018075988_PHSC	340	3.5e-41	93	316	79	317	0.653959	GCF_001500285
CE10	341	XP_018076104_PHSC	338	1.9e-33	68	316	57	310	0.727273	GCF_001500285
CE10	341	XP_018076522_PHSC	685	8e-16	65	315	417	662	0.733138	GCF_001500285
CE10	341	XP_018076915_PHSC	536	3.6e-24	70	205	88	263	0.395894	GCF_001500285
CE10	341	XP_018077203_PHSC	706	9.8e-16	76	316	441	673	0.703812	GCF_001500285
CE10	341	XP_018077248_PHSC	313	1.2e-08	79	207	88	214	0.375367	GCF_001500285
CE10	341	XP_018077314_PHSC	588	5.1e-30	23	225	93	323	0.592375	GCF_001500285
CE10	341	XP_018077339_PHSC	270	2.9e-17	100	311	3	243	0.618768	GCF_001500285
CE10	341	XP_018077359_PHSC	925	7.3e-50	93	291	123	422	0.580645	GCF_001500285
CE10	341	XP_018077565_PHSC	337	1.2e-52	38	320	35	318	0.826979	GCF_001500285
CE10	341	XP_018077869_PHSC	376	6.8e-23	93	287	84	318	0.568915	GCF_001500285
CE10	341	XP_018077919_PHSC	377	8.8e-40	72	335	86	338	0.771261	GCF_001500285
CE10	341	XP_018078628_PHSC	359	1.7e-40	80	334	14	291	0.744868	GCF_001500285
CE10	341	XP_018078690_PHSC	430	4.7e-32	75	215	79	239	0.410557	GCF_001500285
CE10	341	XP_018078813_PHSC	523	9.5e-25	70	180	86	207	0.322581	GCF_001500285
CE10	341	XP_018078995_PHSC	546	1.4e-25	76	188	101	229	0.328446	GCF_001500285
CE12	210	XP_018062745_PHSC	230	1.2e-40	2	206	5	195	0.971429	GCF_001500285
CE12	210	XP_018064019_PHSC	263	5.4e-44	2	210	30	240	0.990476	GCF_001500285
CE12	210	XP_018070964_PHSC	260	1.4e-15	3	202	8	216	0.947619	GCF_001500285
CE12	210	XP_018073458_PHSC	254	1.4e-11	3	205	9	230	0.961905	GCF_001500285
CE12	210	XP_018075533_PHSC	343	3.4e-36	1	208	87	306	0.985714	GCF_001500285
CE12	210	XP_018078198_PHSC	285	3.3e-08	70	210	94	251	0.666667	GCF_001500285
CE14	124	XP_018062634_PHSC	300	6.1e-12	1	123	68	180	0.983871	GCF_001500285
CE14	124	XP_018064463_PHSC	285	9.1e-09	4	124	40	167	0.967742	GCF_001500285
CE15	269	XP_018072818_PHSC	394	1.2e-89	1	268	43	364	0.992565	GCF_001500285
CE15	269	XP_018077319_PHSC	402	2e-75	1	267	44	372	0.988848	GCF_001500285
CE15	269	XP_018077861_PHSC	413	1.9e-84	1	268	44	382	0.992565	GCF_001500285
CE16	267	XP_018065283_PHSC	318	1.4e-55	3	266	30	307	0.985019	GCF_001500285
CE16	267	XP_018068391_PHSC	377	2.2e-57	2	266	88	366	0.988764	GCF_001500285
CE16	267	XP_018071108_PHSC	344	2.5e-58	8	266	27	328	0.966292	GCF_001500285
CE16	267	XP_018072367_PHSC	339	3.6e-70	1	266	36	330	0.992509	GCF_001500285
CE16	267	XP_018075033_PHSC	339	1e-74	3	266	47	328	0.985019	GCF_001500285
CE16	267	XP_018078994_PHSC	285	5.5e-66	2	266	28	276	0.988764	GCF_001500285
CE1	227	XP_018060795_PHSC	281	6.3e-24	7	155	22	184	0.651982	GCF_001500285
CE1	227	XP_018062115_PHSC	309	1.6e-07	8	209	37	286	0.885463	GCF_001500285
CE1	227	XP_018062620_PHSC	253	9.5e-07	15	175	31	204	0.704846	GCF_001500285
CE1	227	XP_018062782_PHSC	276	6.8e-15	6	191	34	220	0.814978	GCF_001500285
CE1	227	XP_018063701_PHSC	390	6.2e-08	8	193	24	211	0.814978	GCF_001500285
CE1	227	XP_018063809_PHSC	300	5.9e-20	8	156	37	200	0.651982	GCF_001500285
CE1	227	XP_018064761_PHSC	295	9e-21	7	193	37	241	0.819383	GCF_001500285
CE1	227	XP_018064898_PHSC	307	4.2e-19	31	192	38	211	0.709251	GCF_001500285
CE1	227	XP_018066146_PHSC	248	5.7e-06	26	207	15	220	0.797357	GCF_001500285
CE1	227	XP_018066159_PHSC	338	2.2e-06	56	196	80	291	0.61674	GCF_001500285
CE1	227	XP_018066200_PHSC	441	3.9e-36	9	221	206	428	0.933921	GCF_001500285
CE1	227	XP_018066286_PHSC	269	3.6e-09	8	127	7	154	0.524229	GCF_001500285
CE1	227	XP_018066573_PHSC	529	9.8e-06	58	143	115	233	0.374449	GCF_001500285
CE1	227	XP_018066904_PHSC	434	6.5e-06	8	140	139	272	0.581498	GCF_001500285
CE1	227	XP_018067231_PHSC	260	6.4e-23	10	182	1	195	0.757709	GCF_001500285
CE1	227	XP_018067491_PHSC	372	5.9e-13	6	143	50	229	0.603524	GCF_001500285
CE1	227	XP_018067927_PHSC	338	4.8e-08	23	121	60	171	0.431718	GCF_001500285
CE1	227	XP_018068223_PHSC	255	8.8e-13	15	207	14	235	0.845815	GCF_001500285
CE1	227	XP_018068263_PHSC	329	3.9e-09	6	141	54	185	0.594714	GCF_001500285
CE1	227	XP_018068946_PHSC	258	3.2e-16	49	193	37	204	0.634361	GCF_001500285
CE1	227	XP_018072185_PHSC	243	2.2e-06	13	143	21	188	0.572687	GCF_001500285
CE1	227	XP_018072188_PHSC	300	4.2e-15	5	155	30	220	0.660793	GCF_001500285
CE1	227	XP_018072793_PHSC	311	1.1e-06	51	143	61	200	0.405286	GCF_001500285
CE1	227	XP_018073016_PHSC	398	1.1e-07	14	143	140	302	0.568282	GCF_001500285
CE1	227	XP_018073402_PHSC	286	8.4e-24	7	181	27	219	0.76652	GCF_001500285
CE1	227	XP_018073630_PHSC	331	2.1e-08	7	143	23	233	0.599119	GCF_001500285
CE1	227	XP_018073949_PHSC	398	1.2e-09	7	140	158	284	0.585903	GCF_001500285
CE1	227	XP_018074391_PHSC	297	3.4e-09	10	139	32	148	0.568282	GCF_001500285
CE1	227	XP_018075272_PHSC	285	2e-48	2	224	24	281	0.977974	GCF_001500285
CE1	227	XP_018075443_PHSC	348	1.6e-08	95	173	108	212	0.343612	GCF_001500285
CE1	227	XP_018075682_PHSC	229	1.5e-06	26	123	3	115	0.427313	GCF_001500285
CE1	227	XP_018076378_PHSC	643	9.6e-07	21	124	81	180	0.453744	GCF_001500285
CE1	227	XP_018077409_PHSC	240	3e-06	23	122	17	127	0.436123	GCF_001500285
CE1	227	XP_018077598_PHSC	231	1.3e-10	15	208	10	215	0.85022	GCF_001500285
CE1	227	XP_018077834_PHSC	333	8.8e-09	13	140	32	191	0.559471	GCF_001500285
CE1	227	XP_018078242_PHSC	347	5.8e-08	34	220	63	340	0.819383	GCF_001500285
CE2	209	XP_018077678_PHSC	475	6.9e-13	35	183	209	383	0.708134	GCF_001500285
CE2	209	XP_018077714_PHSC	435	9.5e-22	2	209	171	407	0.990431	GCF_001500285
CE3	194	XP_018065734_PHSC	1290	2.9e-33	1	194	52	239	0.994845	GCF_001500285
CE3	194	XP_018067360_PHSC	210	2.1e-51	2	193	5	196	0.984536	GCF_001500285
CE3	194	XP_018074723_PHSC	969	1e-44	1	193	41	276	0.989691	GCF_001500285
CE3	194	XP_018075631_PHSC	253	2e-57	1	192	41	233	0.984536	GCF_001500285
CE3	194	XP_018078277_PHSC	217	9.4e-11	1	188	10	196	0.963918	GCF_001500285
CE3	194	XP_018078606_PHSC	257	2e-52	1	194	30	221	0.994845	GCF_001500285
CE4	130	XP_018061212_PHSC	343	1.1e-12	15	105	97	187	0.692308	GCF_001500285
CE4	130	XP_018061433_PHSC	303	1.3e-20	24	127	45	149	0.792308	GCF_001500285
CE4	130	XP_018062399_PHSC	308	5.9e-18	24	127	45	149	0.792308	GCF_001500285
CE4	130	XP_018066912_PHSC	339	7.7e-11	18	121	84	190	0.792308	GCF_001500285
CE4	130	XP_018067349_PHSC	334	7.8e-29	7	124	64	193	0.9	GCF_001500285
CE4	130	XP_018068063_PHSC	529	1.8e-19	10	127	223	368	0.9	GCF_001500285
CE4	130	XP_018068138_PHSC	243	3.8e-25	7	125	47	165	0.907692	GCF_001500285
CE4	130	XP_018068327_PHSC	301	1.6e-17	22	128	43	150	0.815385	GCF_001500285
CE4	130	XP_018070411_PHSC	815	4.6e-15	7	115	612	726	0.830769	GCF_001500285
CE4	130	XP_018074290_PHSC	363	5e-11	15	106	95	186	0.7	GCF_001500285
CE4	130	XP_018074394_PHSC	576	1.7e-27	6	125	152	278	0.915385	GCF_001500285
CE4	130	XP_018074753_PHSC	476	1e-29	9	125	256	384	0.892308	GCF_001500285
CE4	130	XP_018077430_PHSC	621	8.3e-17	25	125	340	443	0.769231	GCF_001500285
CE5	189	XP_018061165_PHSC	310	1.6e-43	3	189	62	257	0.984127	GCF_001500285
CE5	189	XP_018062611_PHSC	224	2e-40	5	189	30	224	0.973545	GCF_001500285
CE5	189	XP_018064615_PHSC	251	6.3e-45	1	186	60	228	0.978836	GCF_001500285
CE5	189	XP_018064742_PHSC	285	0.00059	77	136	96	154	0.312169	GCF_001500285
CE5	189	XP_018064827_PHSC	211	8e-43	2	187	40	207	0.978836	GCF_001500285
CE5	189	XP_018065908_PHSC	227	1.1e-39	2	189	18	222	0.989418	GCF_001500285
CE5	189	XP_018066737_PHSC	178	2.3e-40	2	189	6	175	0.989418	GCF_001500285
CE5	189	XP_018068117_PHSC	299	3.7e-40	2	189	32	236	0.989418	GCF_001500285
CE5	189	XP_018071791_PHSC	217	8e-41	1	185	39	212	0.973545	GCF_001500285
CE5	189	XP_018073254_PHSC	227	9.8e-37	4	187	31	224	0.968254	GCF_001500285
CE5	189	XP_018073558_PHSC	226	1.3e-44	2	187	42	209	0.978836	GCF_001500285
CE5	189	XP_018073756_PHSC	173	7.4e-42	6	187	2	165	0.957672	GCF_001500285
CE5	189	XP_018077561_PHSC	262	9.2e-43	1	187	91	262	0.984127	GCF_001500285
CE5	189	XP_018078842_PHSC	241	1e-39	2	188	63	238	0.984127	GCF_001500285
CE7	313	XP_018071488_PHSC	397	2.2e-07	161	270	229	356	0.348243	GCF_001500285
CE7	313	XP_018074502_PHSC	305	8.4e-12	55	226	4	162	0.546326	GCF_001500285
CE7	313	XP_018077935_PHSC	302	1.7e-10	55	233	4	169	0.56869	GCF_001500285
CE8	288	XP_018060780_PHSC	669	3.7e-47	3	217	447	669	0.743056	GCF_001500285
CE8	288	XP_018063324_PHSC	327	1.4e-66	9	274	32	304	0.920139	GCF_001500285
CE8	288	XP_018068172_PHSC	475	1.1e-40	2	272	174	446	0.9375	GCF_001500285
CE8	288	XP_018072535_PHSC	327	1.9e-70	9	274	32	305	0.920139	GCF_001500285
CE8	288	XP_018076450_PHSC	332	1.1e-45	18	276	7	302	0.895833	GCF_001500285
CE8	288	XP_018076595_PHSC	398	4e-55	3	280	51	371	0.961806	GCF_001500285
CE8	288	XP_018078706_PHSC	315	8.3e-74	9	277	26	293	0.930556	GCF_001500285
CE9	373	XP_018072606_PHSC	390	1.3e-100	23	373	27	383	0.938338	GCF_001500285
CE9	373	XP_018074870_PHSC	818	2.9e-112	1	364	15	410	0.97319	GCF_001500285
GH105	332	XP_018068916_PHSC	373	1.7e-111	9	332	50	370	0.972892	GCF_001500285
GH105	332	XP_018073008_PHSC	372	1.6e-104	8	332	47	369	0.975904	GCF_001500285
GH106	824	XP_018062442_PHSC	957	2.1e-71	38	823	1	948	0.95267	GCF_001500285
GH106	824	XP_018063906_PHSC	1111	5.9e-51	5	649	40	727	0.781553	GCF_001500285
GH106	824	XP_018069251_PHSC	1011	2.6e-76	4	657	28	789	0.792476	GCF_001500285
GH109	126	XP_018062809_PHSC	393	2.7e-12	27	122	38	130	0.753968	GCF_001500285
GH109	126	XP_018065411_PHSC	368	1.1e-12	1	119	4	119	0.936508	GCF_001500285
GH109	126	XP_018065732_PHSC	375	1.7e-08	3	120	6	123	0.928571	GCF_001500285
GH109	126	XP_018066227_PHSC	348	1e-07	45	117	40	115	0.571429	GCF_001500285
GH109	126	XP_018066640_PHSC	413	3.3e-09	55	114	73	128	0.468254	GCF_001500285
GH109	126	XP_018068390_PHSC	368	1e-07	3	121	17	126	0.936508	GCF_001500285
GH109	126	XP_018072865_PHSC	373	4.1e-10	1	122	10	124	0.960317	GCF_001500285
GH109	126	XP_018075239_PHSC	361	6.6e-11	3	123	8	120	0.952381	GCF_001500285
GH109	126	XP_018078689_PHSC	378	2.5e-08	1	118	6	127	0.928571	GCF_001500285
GH109	126	XP_018078866_PHSC	355	5.8e-13	2	120	7	119	0.936508	GCF_001500285
GH10	303	XP_018060732_PHSC	452	4.8e-101	11	302	49	352	0.960396	GCF_001500285
GH10	303	XP_018064422_PHSC	367	5.2e-84	2	303	35	358	0.993399	GCF_001500285
GH10	303	XP_018068883_PHSC	365	5.5e-96	2	302	57	351	0.990099	GCF_001500285
GH10	303	XP_018069584_PHSC	409	1.2e-91	2	302	20	333	0.990099	GCF_001500285
GH10	303	XP_018070458_PHSC	389	4.1e-96	3	303	21	333	0.990099	GCF_001500285
GH10	303	XP_018071529_PHSC	338	3.9e-37	164	303	154	301	0.458746	GCF_001500285
GH10	303	XP_018071529_PHSC	338	4.9e-34	2	132	19	152	0.429043	GCF_001500285
GH114	190	XP_018067877_PHSC	390	3.8e-59	12	190	46	224	0.936842	GCF_001500285
GH114	190	XP_018069910_PHSC	243	6.7e-78	1	190	14	203	0.994737	GCF_001500285
GH114	190	XP_018071795_PHSC	315	1.1e-75	1	190	85	275	0.994737	GCF_001500285
GH114	190	XP_018073041_PHSC	275	3.7e-55	1	190	14	214	0.994737	GCF_001500285
GH114	190	XP_018074275_PHSC	351	4.1e-57	2	190	81	279	0.989474	GCF_001500285
GH114	190	XP_018074777_PHSC	205	1.5e-50	52	190	29	167	0.726316	GCF_001500285
GH114	190	XP_018078521_PHSC	280	1.5e-63	1	190	24	240	0.994737	GCF_001500285
GH115	697	XP_018062583_PHSC	945	7.5e-249	10	596	36	653	0.840746	GCF_001500285
GH115	697	XP_018079028_PHSC	1108	2.9e-221	48	596	164	758	0.786227	GCF_001500285
GH115	697	XP_018079028_PHSC	1108	7.5e-10	93	310	907	1071	0.311334	GCF_001500285
GH117	211	XP_018073982_PHSC	395	2.3e-09	28	198	193	352	0.805687	GCF_001500285
GH11	177	XP_018062444_PHSC	292	3e-74	1	175	47	221	0.983051	GCF_001500285
GH11	177	XP_018065835_PHSC	213	6.9e-54	4	173	42	210	0.954802	GCF_001500285
GH11	177	XP_018065907_PHSC	218	2.5e-65	2	177	41	216	0.988701	GCF_001500285
GH11	177	XP_018067397_PHSC	235	9.1e-55	7	175	63	229	0.949153	GCF_001500285
GH11	177	XP_018071423_PHSC	230	7e-74	1	177	42	219	0.99435	GCF_001500285
GH11	177	XP_018072274_PHSC	229	2.3e-62	3	177	39	221	0.983051	GCF_001500285
GH11	177	XP_018077221_PHSC	306	1.2e-55	12	175	71	233	0.920904	GCF_001500285
GH125	402	XP_018061391_PHSC	548	1.5e-163	1	402	94	527	0.997512	GCF_001500285
GH125	402	XP_018074700_PHSC	646	1.7e-165	1	402	160	624	0.997512	GCF_001500285
GH125	402	XP_018074720_PHSC	516	1.3e-160	1	401	76	499	0.995025	GCF_001500285
GH127	524	XP_018067060_PHSC	663	1.2e-171	6	524	17	562	0.98855	GCF_001500285
GH127	524	XP_018075564_PHSC	675	4.8e-12	301	512	312	530	0.402672	GCF_001500285
GH128	224	XP_018062850_PHSC	410	8.1e-64	5	223	196	405	0.973214	GCF_001500285
GH128	224	XP_018068222_PHSC	249	5.2e-34	10	224	31	241	0.955357	GCF_001500285
GH128	224	XP_018068920_PHSC	384	6.6e-58	4	224	172	381	0.982143	GCF_001500285
GH128	224	XP_018070380_PHSC	286	6.3e-48	5	224	42	248	0.977679	GCF_001500285
GH128	224	XP_018070989_PHSC	309	1.4e-67	4	224	45	272	0.982143	GCF_001500285
GH128	224	XP_018072156_PHSC	261	2.4e-64	5	224	41	256	0.977679	GCF_001500285
GH128	224	XP_018074037_PHSC	255	1.7e-61	5	224	22	252	0.977679	GCF_001500285
GH128	224	XP_018079048_PHSC	237	4.9e-62	5	224	18	232	0.977679	GCF_001500285
GH12	156	XP_018068190_PHSC	294	6.3e-30	1	156	92	259	0.99359	GCF_001500285
GH12	156	XP_018070212_PHSC	271	7.6e-29	2	143	116	259	0.903846	GCF_001500285
GH12	156	XP_018072121_PHSC	247	1.9e-35	3	142	99	231	0.891026	GCF_001500285
GH12	156	XP_018076191_PHSC	248	1.5e-42	3	154	101	245	0.967949	GCF_001500285
GH130	296	XP_018078997_PHSC	380	2e-83	2	289	70	379	0.969595	GCF_001500285
GH131	255	XP_018060760_PHSC	305	2.3e-69	3	250	25	284	0.968627	GCF_001500285
GH131	255	XP_018061652_PHSC	298	7.6e-62	11	250	42	295	0.937255	GCF_001500285
GH131	255	XP_018066153_PHSC	276	8.7e-105	1	254	18	257	0.992157	GCF_001500285
GH131	255	XP_018066963_PHSC	280	7.8e-78	3	248	19	272	0.960784	GCF_001500285
GH131	255	XP_018071177_PHSC	359	3.9e-98	1	254	19	258	0.992157	GCF_001500285
GH131	255	XP_018072507_PHSC	258	6.7e-94	1	254	19	257	0.992157	GCF_001500285
GH13_1	304	XP_018063503_PHSC	625	5.9e-129	1	304	57	361	0.996711	GCF_001500285
GH13_22	405	XP_018067161_PHSC	2397	1.8e-85	6	403	1173	1636	0.980247	GCF_001500285
GH13_22	405	XP_018067161_PHSC	2397	4.7e-173	1	405	105	505	0.997531	GCF_001500285
GH13_25	448	XP_018077017_PHSC	1566	2.9e-14	278	414	183	303	0.303571	GCF_001500285
GH13_25	448	XP_018077017_PHSC	1566	9.7e-218	2	448	1088	1543	0.995536	GCF_001500285
GH132	303	XP_018071064_PHSC	489	1.7e-86	46	301	62	323	0.841584	GCF_001500285
GH132	303	XP_018076821_PHSC	452	1.1e-98	11	302	144	451	0.960396	GCF_001500285
GH13_40	360	XP_018062129_PHSC	574	4.2e-185	2	359	31	388	0.991667	GCF_001500285
GH13_40	360	XP_018064639_PHSC	577	1.7e-172	2	360	33	389	0.994444	GCF_001500285
GH13_40	360	XP_018078838_PHSC	582	2.6e-158	2	359	35	394	0.991667	GCF_001500285
GH135	237	XP_018067654_PHSC	119	3.2e-15	121	235	3	113	0.481013	GCF_001500285
GH135	237	XP_018068045_PHSC	255	9.9e-82	1	236	16	250	0.991561	GCF_001500285
GH135	237	XP_018071729_PHSC	140	6.9e-53	1	127	11	138	0.531646	GCF_001500285
GH135	237	XP_018071794_PHSC	262	7e-78	1	235	14	256	0.987342	GCF_001500285
GH135	237	XP_018074953_PHSC	275	3.3e-57	1	236	7	236	0.991561	GCF_001500285
GH135	237	XP_018078930_PHSC	490	1.6e-20	3	228	14	248	0.949367	GCF_001500285
GH13_5	343	XP_018076017_PHSC	511	2.6e-140	2	343	39	382	0.994169	GCF_001500285
GH13_8	274	XP_018063362_PHSC	700	8.9e-135	1	274	247	540	0.99635	GCF_001500285
GH13	299	XP_018066037_PHSC	339	1.2e-07	192	287	81	202	0.317726	GCF_001500285
GH142	479	XP_018066998_PHSC	844	6.2e-122	11	477	42	527	0.97286	GCF_001500285
GH142	479	XP_018076884_PHSC	848	3.2e-149	14	473	42	504	0.958246	GCF_001500285
GH145	296	XP_018076836_PHSC	457	1.2e-73	2	295	21	369	0.989865	GCF_001500285
GH15	361	XP_018061223_PHSC	614	1.3e-71	16	360	54	454	0.952909	GCF_001500285
GH15	361	XP_018067589_PHSC	650	1.1e-77	4	360	54	466	0.98615	GCF_001500285
GH15	361	XP_018072841_PHSC	773	5.5e-79	2	360	385	762	0.99169	GCF_001500285
GH16	189	XP_018060617_PHSC	391	2.4e-19	4	189	17	340	0.978836	GCF_001500285
GH16	189	XP_018060997_PHSC	492	4.6e-22	34	176	58	222	0.751323	GCF_001500285
GH16	189	XP_018061145_PHSC	360	1.4e-24	10	189	92	353	0.94709	GCF_001500285
GH16	189	XP_018061653_PHSC	256	3.1e-20	5	176	39	236	0.904762	GCF_001500285
GH16	189	XP_018062890_PHSC	334	3.5e-20	22	189	64	319	0.883598	GCF_001500285
GH16	189	XP_018063434_PHSC	450	3.2e-36	3	189	106	440	0.984127	GCF_001500285
GH16	189	XP_018064275_PHSC	373	3.2e-20	50	189	111	286	0.73545	GCF_001500285
GH16	189	XP_018065199_PHSC	378	2.8e-07	50	189	31	259	0.73545	GCF_001500285
GH16	189	XP_018067163_PHSC	331	3.4e-22	5	189	52	329	0.973545	GCF_001500285
GH16	189	XP_018068300_PHSC	178	2.9e-06	20	89	25	109	0.365079	GCF_001500285
GH16	189	XP_018068439_PHSC	345	3.2e-25	42	189	88	324	0.777778	GCF_001500285
GH16	189	XP_018070274_PHSC	475	8.9e-17	36	176	78	327	0.740741	GCF_001500285
GH16	189	XP_018071062_PHSC	285	2.4e-21	25	150	51	201	0.661376	GCF_001500285
GH16	189	XP_018071717_PHSC	380	1.1e-16	35	176	122	337	0.746032	GCF_001500285
GH16	189	XP_018071976_PHSC	347	5.2e-13	40	176	87	325	0.719577	GCF_001500285
GH16	189	XP_018072152_PHSC	386	7.7e-24	5	187	79	302	0.962963	GCF_001500285
GH16	189	XP_018072355_PHSC	256	1e-34	2	189	13	253	0.989418	GCF_001500285
GH16	189	XP_018072487_PHSC	346	2.9e-27	50	176	70	225	0.666667	GCF_001500285
GH16	189	XP_018073503_PHSC	324	4.8e-30	12	186	84	316	0.920635	GCF_001500285
GH16	189	XP_018074251_PHSC	453	1.2e-41	4	189	123	450	0.978836	GCF_001500285
GH16	189	XP_018074976_PHSC	410	1.3e-18	10	186	52	248	0.931217	GCF_001500285
GH16	189	XP_018076295_PHSC	1292	6.1e-10	9	176	73	319	0.883598	GCF_001500285
GH16	189	XP_018077328_PHSC	444	2.2e-22	52	185	120	265	0.703704	GCF_001500285
GH16	189	XP_018077688_PHSC	450	7.7e-39	5	189	115	438	0.973545	GCF_001500285
GH16	189	XP_018078332_PHSC	477	3.8e-22	55	188	83	242	0.703704	GCF_001500285
GH17	311	XP_018060862_PHSC	293	2e-17	15	311	41	293	0.951768	GCF_001500285
GH17	311	XP_018062617_PHSC	299	4.4e-42	2	311	22	299	0.993569	GCF_001500285
GH17	311	XP_018063854_PHSC	668	5.9e-33	12	306	391	654	0.945338	GCF_001500285
GH17	311	XP_018064494_PHSC	477	3.3e-18	2	311	198	475	0.993569	GCF_001500285
GH17	311	XP_018068201_PHSC	293	2.6e-16	25	283	53	273	0.829582	GCF_001500285
GH17	311	XP_018069076_PHSC	387	1.3e-24	8	298	134	379	0.932476	GCF_001500285
GH17	311	XP_018070450_PHSC	361	1.2e-15	21	299	51	298	0.893891	GCF_001500285
GH17	311	XP_018077113_PHSC	476	3.3e-13	17	299	240	472	0.906752	GCF_001500285
GH18	296	XP_018060793_PHSC	411	4.8e-22	4	287	32	326	0.956081	GCF_001500285
GH18	296	XP_018061798_PHSC	631	1.2e-19	4	130	386	526	0.425676	GCF_001500285
GH18	296	XP_018063960_PHSC	697	3.5e-63	3	274	25	364	0.915541	GCF_001500285
GH18	296	XP_018064158_PHSC	359	2.5e-25	70	196	2	142	0.425676	GCF_001500285
GH18	296	XP_018067013_PHSC	380	3.7e-65	52	289	43	315	0.800676	GCF_001500285
GH18	296	XP_018067624_PHSC	1139	9.4e-69	4	286	182	528	0.952703	GCF_001500285
GH18	296	XP_018068080_PHSC	347	3e-17	23	195	65	270	0.581081	GCF_001500285
GH18	296	XP_018068164_PHSC	369	2e-15	40	220	75	320	0.608108	GCF_001500285
GH18	296	XP_018069109_PHSC	393	2.7e-84	3	286	7	358	0.956081	GCF_001500285
GH18	296	XP_018072136_PHSC	341	7.8e-19	4	200	11	234	0.662162	GCF_001500285
GH18	296	XP_018072700_PHSC	400	6.3e-21	3	219	96	357	0.72973	GCF_001500285
GH18	296	XP_018073249_PHSC	317	4.6e-24	17	197	42	258	0.608108	GCF_001500285
GH18	296	XP_018073365_PHSC	549	3.8e-19	23	197	22	267	0.587838	GCF_001500285
GH18	296	XP_018073376_PHSC	470	1.9e-59	4	271	136	465	0.902027	GCF_001500285
GH18	296	XP_018074047_PHSC	407	7.2e-59	4	278	70	401	0.925676	GCF_001500285
GH18	296	XP_018074379_PHSC	399	3.7e-55	6	282	22	360	0.932432	GCF_001500285
GH18	296	XP_018078715_PHSC	379	1.8e-66	3	281	41	361	0.939189	GCF_001500285
GH1	429	XP_018067402_PHSC	479	6.9e-159	3	420	4	468	0.972028	GCF_001500285
GH1	429	XP_018070193_PHSC	574	1.8e-132	4	424	92	559	0.979021	GCF_001500285
GH1	429	XP_018070965_PHSC	486	3.7e-155	5	426	13	482	0.981352	GCF_001500285
GH1	429	XP_018071996_PHSC	599	2.2e-111	3	423	101	575	0.979021	GCF_001500285
GH20	337	XP_018060933_PHSC	439	6.1e-71	6	258	171	438	0.747774	GCF_001500285
GH20	337	XP_018071655_PHSC	735	1.7e-45	9	316	167	476	0.910979	GCF_001500285
GH20	337	XP_018078310_PHSC	1063	1.3e-26	167	336	293	473	0.501484	GCF_001500285
GH20	337	XP_018078310_PHSC	1063	8.4e-42	8	121	170	283	0.335312	GCF_001500285
GH24	137	XP_018073358_PHSC	282	5.4e-37	2	137	125	266	0.985401	GCF_001500285
GH26	303	XP_018070176_PHSC	322	2.9e-17	136	268	116	267	0.435644	GCF_001500285
GH26	303	XP_018076057_PHSC	426	4.5e-93	1	301	72	373	0.990099	GCF_001500285
GH26	303	XP_018078032_PHSC	343	4.9e-20	135	267	141	288	0.435644	GCF_001500285
GH27	375	XP_018062538_PHSC	514	8.2e-23	257	374	92	205	0.312	GCF_001500285
GH27	375	XP_018062845_PHSC	410	4.5e-40	124	375	109	341	0.669333	GCF_001500285
GH27	375	XP_018062976_PHSC	392	1.8e-36	124	373	88	319	0.664	GCF_001500285
GH27	375	XP_018068280_PHSC	319	6.7e-28	94	343	36	249	0.664	GCF_001500285
GH27	375	XP_018070867_PHSC	444	5.3e-30	122	237	118	260	0.306667	GCF_001500285
GH27	375	XP_018072246_PHSC	474	4.5e-106	27	375	21	341	0.928	GCF_001500285
GH27	375	XP_018073047_PHSC	531	3.1e-25	120	343	111	316	0.594667	GCF_001500285
GH27	375	XP_018074405_PHSC	505	6e-120	26	367	22	355	0.909333	GCF_001500285
GH27	375	XP_018074952_PHSC	537	6.5e-25	120	343	114	325	0.594667	GCF_001500285
GH28	325	XP_018060780_PHSC	669	6.4e-69	5	310	41	381	0.938462	GCF_001500285
GH28	325	XP_018061263_PHSC	493	9.5e-65	3	314	170	487	0.956923	GCF_001500285
GH28	325	XP_018061774_PHSC	443	1.8e-45	50	322	93	425	0.836923	GCF_001500285
GH28	325	XP_018062441_PHSC	422	5.8e-55	7	320	43	409	0.963077	GCF_001500285
GH28	325	XP_018063248_PHSC	373	4.2e-68	5	318	52	372	0.963077	GCF_001500285
GH28	325	XP_018063323_PHSC	378	2e-74	3	321	53	373	0.978462	GCF_001500285
GH28	325	XP_018063962_PHSC	420	1.2e-64	4	322	70	408	0.978462	GCF_001500285
GH28	325	XP_018064878_PHSC	412	5.4e-45	7	319	41	393	0.96	GCF_001500285
GH28	325	XP_018065284_PHSC	410	3e-68	33	323	78	388	0.892308	GCF_001500285
GH28	325	XP_018065794_PHSC	445	3.4e-47	13	320	71	374	0.944615	GCF_001500285
GH28	325	XP_018066785_PHSC	409	1.1e-73	6	321	48	387	0.969231	GCF_001500285
GH28	325	XP_018066827_PHSC	438	1.4e-46	8	321	60	369	0.963077	GCF_001500285
GH28	325	XP_018067455_PHSC	425	4.3e-65	11	323	57	406	0.96	GCF_001500285
GH28	325	XP_018069281_PHSC	369	6.4e-69	8	309	25	357	0.926154	GCF_001500285
GH28	325	XP_018070178_PHSC	393	1.7e-73	4	317	65	392	0.963077	GCF_001500285
GH28	325	XP_018070564_PHSC	431	2.6e-59	10	320	58	418	0.953846	GCF_001500285
GH28	325	XP_018072536_PHSC	379	3.5e-71	4	321	54	374	0.975385	GCF_001500285
GH28	325	XP_018072595_PHSC	375	5.6e-71	4	321	53	370	0.975385	GCF_001500285
GH28	325	XP_018073804_PHSC	442	6.3e-48	8	321	66	375	0.963077	GCF_001500285
GH28	325	XP_018075987_PHSC	449	1.9e-59	10	321	91	442	0.956923	GCF_001500285
GH28	325	XP_018076594_PHSC	438	1.3e-68	29	323	94	431	0.904615	GCF_001500285
GH28	325	XP_018077830_PHSC	442	8.2e-47	8	321	65	374	0.963077	GCF_001500285
GH28	325	XP_018078082_PHSC	590	9.7e-54	6	321	66	392	0.969231	GCF_001500285
GH28	325	XP_018078883_PHSC	456	4.3e-73	8	323	88	442	0.969231	GCF_001500285
GH29	346	XP_018073186_PHSC	773	9.8e-90	20	346	308	682	0.942197	GCF_001500285
GH29	346	XP_018078468_PHSC	662	6.7e-79	25	346	163	522	0.927746	GCF_001500285
GH29	346	XP_018079018_PHSC	506	8.5e-48	40	338	52	375	0.861272	GCF_001500285
GH2	752	XP_018062908_PHSC	634	4.4e-102	23	406	51	507	0.509309	GCF_001500285
GH2	752	XP_018063069_PHSC	856	3.2e-92	27	555	4	747	0.702128	GCF_001500285
GH2	752	XP_018063070_PHSC	928	2.3e-73	25	496	24	743	0.62633	GCF_001500285
GH2	752	XP_018067018_PHSC	1070	4.7e-222	23	751	88	955	0.968085	GCF_001500285
GH2	752	XP_018074973_PHSC	859	3.2e-86	28	550	4	740	0.694149	GCF_001500285
GH2	752	XP_018078998_PHSC	689	8.2e-66	145	515	41	548	0.492021	GCF_001500285
GH30_3	416	XP_018078033_PHSC	460	1.1e-112	2	416	26	459	0.995192	GCF_001500285
GH30_5	424	XP_018063889_PHSC	469	2.6e-130	2	423	12	462	0.992925	GCF_001500285
GH30_7	439	XP_018062735_PHSC	458	3.5e-152	4	439	16	453	0.990888	GCF_001500285
GH30_7	439	XP_018067464_PHSC	492	1e-173	4	438	26	487	0.98861	GCF_001500285
GH30_7	439	XP_018071926_PHSC	500	1.1e-152	6	439	32	498	0.986333	GCF_001500285
GH30_7	439	XP_018077255_PHSC	428	6.5e-179	19	439	1	425	0.95672	GCF_001500285
GH31	427	XP_018060857_PHSC	778	1.7e-117	1	427	258	699	0.997658	GCF_001500285
GH31	427	XP_018061426_PHSC	674	1.1e-135	1	422	209	673	0.985948	GCF_001500285
GH31	427	XP_018062001_PHSC	995	2.2e-149	2	427	310	865	0.995316	GCF_001500285
GH31	427	XP_018062440_PHSC	788	4.1e-127	1	427	180	608	0.997658	GCF_001500285
GH31	427	XP_018063286_PHSC	844	1.1e-99	2	425	236	713	0.990632	GCF_001500285
GH31	427	XP_018071810_PHSC	966	1.2e-153	2	427	378	824	0.995316	GCF_001500285
GH31	427	XP_018071822_PHSC	728	5.5e-81	7	427	188	615	0.983607	GCF_001500285
GH31	427	XP_018072670_PHSC	931	1.1e-136	1	427	255	806	0.997658	GCF_001500285
GH31	427	XP_018078071_PHSC	870	2.2e-139	2	427	248	756	0.995316	GCF_001500285
GH31	427	XP_018078579_PHSC	220	1.5e-34	1	211	13	215	0.491803	GCF_001500285
GH31	427	XP_018078978_PHSC	870	9.4e-89	2	427	257	735	0.995316	GCF_001500285
GH32	293	XP_018067579_PHSC	510	3.3e-49	16	291	26	322	0.938567	GCF_001500285
GH32	293	XP_018073179_PHSC	559	8.7e-71	1	281	11	335	0.955631	GCF_001500285
GH32	293	XP_018075490_PHSC	535	4.7e-88	1	284	25	324	0.96587	GCF_001500285
GH35	307	XP_018066832_PHSC	1011	4.6e-84	1	303	42	394	0.983713	GCF_001500285
GH35	307	XP_018067136_PHSC	990	7.5e-82	2	304	38	371	0.983713	GCF_001500285
GH35	307	XP_018070495_PHSC	1010	1.6e-88	1	303	46	384	0.983713	GCF_001500285
GH35	307	XP_018070668_PHSC	566	1.9e-33	1	169	20	202	0.547231	GCF_001500285
GH35	307	XP_018073050_PHSC	629	2.5e-87	1	305	35	355	0.990228	GCF_001500285
GH35	307	XP_018073634_PHSC	995	6.5e-82	1	302	46	381	0.980456	GCF_001500285
GH35	307	XP_018074528_PHSC	1002	4.1e-84	2	304	42	388	0.983713	GCF_001500285
GH37	491	XP_018070150_PHSC	737	1.1e-150	2	490	143	702	0.99389	GCF_001500285
GH38	269	XP_018077123_PHSC	1077	2.9e-87	2	255	283	540	0.94052	GCF_001500285
GH3	216	XP_018060695_PHSC	692	7.3e-64	4	215	57	309	0.976852	GCF_001500285
GH3	216	XP_018060818_PHSC	741	6.5e-56	3	216	82	296	0.986111	GCF_001500285
GH3	216	XP_018061069_PHSC	729	1e-59	3	216	63	270	0.986111	GCF_001500285
GH3	216	XP_018061914_PHSC	635	1.3e-50	52	216	1	171	0.759259	GCF_001500285
GH3	216	XP_018063053_PHSC	795	7.8e-55	4	216	84	305	0.981481	GCF_001500285
GH3	216	XP_018064184_PHSC	214	1.7e-25	24	124	87	189	0.462963	GCF_001500285
GH3	216	XP_018067575_PHSC	746	1.4e-34	5	198	75	279	0.893519	GCF_001500285
GH3	216	XP_018068937_PHSC	773	1.1e-59	4	215	77	325	0.976852	GCF_001500285
GH3	216	XP_018068960_PHSC	773	1.1e-60	3	215	110	335	0.981481	GCF_001500285
GH3	216	XP_018070854_PHSC	830	7.6e-61	4	216	40	252	0.981481	GCF_001500285
GH3	216	XP_018071343_PHSC	956	2.5e-47	3	210	122	347	0.958333	GCF_001500285
GH3	216	XP_018072180_PHSC	835	3.5e-62	3	216	37	249	0.986111	GCF_001500285
GH3	216	XP_018072438_PHSC	850	4e-65	5	216	35	246	0.976852	GCF_001500285
GH3	216	XP_018072892_PHSC	840	3.5e-57	3	215	80	294	0.981481	GCF_001500285
GH3	216	XP_018074426_PHSC	871	1.9e-58	11	216	80	309	0.949074	GCF_001500285
GH3	216	XP_018074871_PHSC	934	4.3e-51	6	215	71	298	0.967593	GCF_001500285
GH3	216	XP_018075296_PHSC	892	1.6e-61	6	216	110	324	0.972222	GCF_001500285
GH3	216	XP_018075337_PHSC	877	2.6e-57	3	216	97	318	0.986111	GCF_001500285
GH3	216	XP_018075838_PHSC	782	4.2e-34	16	209	86	300	0.893519	GCF_001500285
GH3	216	XP_018076055_PHSC	775	2.1e-58	3	215	84	335	0.981481	GCF_001500285
GH3	216	XP_018076551_PHSC	758	1.3e-49	3	176	109	280	0.800926	GCF_001500285
GH3	216	XP_018077958_PHSC	966	3.9e-62	7	216	174	386	0.967593	GCF_001500285
GH3	216	XP_018078000_PHSC	791	3.9e-58	3	216	92	306	0.986111	GCF_001500285
GH3	216	XP_018078127_PHSC	797	5.9e-52	3	215	99	347	0.981481	GCF_001500285
GH3	216	XP_018078484_PHSC	881	2e-67	3	216	82	295	0.986111	GCF_001500285
GH43_11	292	XP_018062050_PHSC	536	1.6e-147	1	292	4	294	0.996575	GCF_001500285
GH43_14	289	XP_018061552_PHSC	573	1.5e-137	1	289	23	315	0.99654	GCF_001500285
GH43_1	310	XP_018065534_PHSC	321	7.3e-163	1	310	5	316	0.996774	GCF_001500285
GH43_24	244	XP_018062998_PHSC	945	2.5e-14	108	238	481	644	0.532787	GCF_001500285
GH43_24	244	XP_018062998_PHSC	945	7.1e-20	2	114	74	195	0.459016	GCF_001500285
GH43_24	244	XP_018062999_PHSC	564	3.6e-38	4	238	135	368	0.959016	GCF_001500285
GH43_24	244	XP_018063975_PHSC	450	1e-79	1	239	41	279	0.97541	GCF_001500285
GH43_25	218	XP_018065966_PHSC	211	1.4e-56	1	148	43	200	0.674312	GCF_001500285
GH43_26	292	XP_018069500_PHSC	385	5e-59	1	292	40	367	0.996575	GCF_001500285
GH43_30	266	XP_018074323_PHSC	331	1.1e-96	2	264	46	319	0.984962	GCF_001500285
GH43_36	264	XP_018063033_PHSC	515	1.1e-113	1	264	21	287	0.996212	GCF_001500285
GH43_37	231	XP_018075264_PHSC	541	1.2e-44	3	230	58	295	0.982684	GCF_001500285
GH43_6	292	XP_018060797_PHSC	342	2.2e-106	4	292	43	338	0.986301	GCF_001500285
GH43_6	292	XP_018072463_PHSC	322	7.5e-117	2	292	31	320	0.993151	GCF_001500285
GH45	198	XP_018065598_PHSC	284	9.3e-89	1	197	29	231	0.989899	GCF_001500285
GH47	446	XP_018061479_PHSC	612	7.1e-166	2	446	106	609	0.995516	GCF_001500285
GH47	446	XP_018065171_PHSC	587	2.1e-165	2	446	101	585	0.995516	GCF_001500285
GH47	446	XP_018067518_PHSC	593	1e-116	3	445	112	588	0.991031	GCF_001500285
GH47	446	XP_018069112_PHSC	828	2.3e-172	2	446	30	826	0.995516	GCF_001500285
GH47	446	XP_018071928_PHSC	592	3.1e-164	2	446	100	590	0.995516	GCF_001500285
GH47	446	XP_018074818_PHSC	525	3.4e-124	1	446	50	520	0.997758	GCF_001500285
GH47	446	XP_018076722_PHSC	734	5.3e-161	1	446	196	688	0.997758	GCF_001500285
GH47	446	XP_018078372_PHSC	533	6.7e-124	2	446	68	528	0.995516	GCF_001500285
GH47	446	XP_018078516_PHSC	448	7.1e-152	21	445	2	440	0.950673	GCF_001500285
GH47	446	XP_018078914_PHSC	1071	5.2e-143	1	445	53	596	0.995516	GCF_001500285
GH47	446	XP_018078993_PHSC	541	6.3e-105	4	444	50	523	0.986547	GCF_001500285
GH5_12	542	XP_018069167_PHSC	752	4.7e-231	1	541	14	548	0.99631	GCF_001500285
GH5_15	301	XP_018068959_PHSC	419	2.1e-143	1	301	96	396	0.996678	GCF_001500285
GH5_16	336	XP_018065494_PHSC	409	2.8e-149	1	336	34	364	0.997024	GCF_001500285
GH5_16	336	XP_018067540_PHSC	420	1.7e-130	1	336	37	372	0.997024	GCF_001500285
GH51	630	XP_018062568_PHSC	642	6.2e-48	97	290	184	396	0.306349	GCF_001500285
GH51	630	XP_018065344_PHSC	713	1.1e-72	108	541	251	711	0.687302	GCF_001500285
GH51	630	XP_018072783_PHSC	523	7.9e-126	85	543	14	500	0.726984	GCF_001500285
GH5_22	284	XP_018070790_PHSC	474	3.6e-131	1	284	48	337	0.996479	GCF_001500285
GH5_24	315	XP_018071764_PHSC	418	1e-157	1	313	67	379	0.990476	GCF_001500285
GH53	342	XP_018068370_PHSC	349	7.2e-96	1	342	20	346	0.997076	GCF_001500285
GH53	342	XP_018074685_PHSC	380	3.9e-85	2	333	30	362	0.967836	GCF_001500285
GH5_41	200	XP_018062464_PHSC	423	1.8e-26	4	195	150	413	0.955	GCF_001500285
GH5_49	291	XP_018062276_PHSC	527	3.3e-109	1	291	92	389	0.996564	GCF_001500285
GH5_49	291	XP_018063504_PHSC	513	3.4e-92	2	291	68	367	0.993127	GCF_001500285
GH54	316	XP_018078973_PHSC	503	1.3e-156	1	315	25	340	0.993671	GCF_001500285
GH5_5	284	XP_018064081_PHSC	406	5.9e-108	1	283	25	320	0.992958	GCF_001500285
GH5_5	284	XP_018066868_PHSC	415	1e-110	1	281	94	388	0.985915	GCF_001500285
GH5_5	284	XP_018067289_PHSC	457	4.3e-97	3	282	33	330	0.982394	GCF_001500285
GH5_5	284	XP_018069165_PHSC	375	3.4e-78	2	283	50	348	0.989437	GCF_001500285
GH5_5	284	XP_018070980_PHSC	457	1.2e-99	1	283	21	318	0.992958	GCF_001500285
GH5_5	284	XP_018072506_PHSC	373	1.7e-114	1	283	56	349	0.992958	GCF_001500285
GH5_5	284	XP_018072555_PHSC	642	3.9e-98	1	283	330	627	0.992958	GCF_001500285
GH5_5	284	XP_018074415_PHSC	381	1.3e-94	3	281	34	326	0.978873	GCF_001500285
GH5_5	284	XP_018075863_PHSC	381	4.5e-86	54	282	106	337	0.802817	GCF_001500285
GH5_5	284	XP_018076338_PHSC	460	7.6e-124	1	284	158	439	0.996479	GCF_001500285
GH5_5	284	XP_018077647_PHSC	333	4.4e-122	1	284	33	312	0.996479	GCF_001500285
GH5_5	284	XP_018078557_PHSC	415	1.3e-104	1	282	96	389	0.989437	GCF_001500285
GH55	740	XP_018061261_PHSC	777	3.9e-219	10	738	27	756	0.983784	GCF_001500285
GH55	740	XP_018062248_PHSC	1868	1.1e-224	5	731	141	877	0.981081	GCF_001500285
GH55	740	XP_018068277_PHSC	821	8.2e-277	7	739	61	818	0.989189	GCF_001500285
GH55	740	XP_018068359_PHSC	1438	6.9e-228	9	723	397	1117	0.964865	GCF_001500285
GH55	740	XP_018068381_PHSC	1310	3.1e-233	6	737	25	795	0.987838	GCF_001500285
GH55	740	XP_018070335_PHSC	1145	7.2e-211	33	731	6	733	0.943243	GCF_001500285
GH55	740	XP_018073981_PHSC	571	1.5e-66	364	720	247	546	0.481081	GCF_001500285
GH55	740	XP_018075453_PHSC	776	3.5e-305	4	739	28	773	0.993243	GCF_001500285
GH55	740	XP_018079035_PHSC	1170	1.3e-269	9	739	417	1167	0.986486	GCF_001500285
GH5_7	260	XP_018070188_PHSC	373	1.9e-100	3	260	62	338	0.988462	GCF_001500285
GH5_7	260	XP_018070996_PHSC	397	7.4e-99	3	260	71	355	0.988462	GCF_001500285
GH5_7	260	XP_018074241_PHSC	444	3.7e-101	3	260	130	405	0.988462	GCF_001500285
GH5_9	306	XP_018063174_PHSC	424	5.2e-115	3	306	92	394	0.990196	GCF_001500285
GH5_9	306	XP_018073707_PHSC	427	1.9e-108	1	305	89	394	0.993464	GCF_001500285
GH5_9	306	XP_018074311_PHSC	322	6.9e-83	1	293	30	317	0.954248	GCF_001500285
GH5_9	306	XP_018077364_PHSC	683	1.5e-102	2	305	319	642	0.990196	GCF_001500285
GH5_9	306	XP_018078861_PHSC	427	1.5e-117	2	306	87	389	0.993464	GCF_001500285
GH62	278	XP_018064376_PHSC	323	1.8e-128	1	278	22	293	0.996403	GCF_001500285
GH62	278	XP_018072101_PHSC	312	1.8e-122	1	278	13	282	0.996403	GCF_001500285
GH63	570	XP_018065955_PHSC	817	2.3e-35	319	565	588	799	0.431579	GCF_001500285
GH64	367	XP_018064056_PHSC	570	4.1e-114	2	367	38	412	0.99455	GCF_001500285
GH64	367	XP_018078714_PHSC	378	2.8e-117	2	366	4	375	0.991826	GCF_001500285
GH65	372	XP_018066192_PHSC	995	3.6e-74	3	370	385	737	0.986559	GCF_001500285
GH65	372	XP_018074834_PHSC	1043	1.1e-67	4	371	370	726	0.986559	GCF_001500285
GH67	669	XP_018068877_PHSC	837	9.9e-275	1	669	18	689	0.998505	GCF_001500285
GH6	294	XP_018060766_PHSC	390	1.8e-79	6	289	51	351	0.962585	GCF_001500285
GH6	294	XP_018072508_PHSC	458	5.9e-95	14	290	124	419	0.938776	GCF_001500285
GH6	294	XP_018073761_PHSC	396	2e-84	9	290	64	356	0.955782	GCF_001500285
GH71	375	XP_018073379_PHSC	698	3.8e-134	1	374	22	413	0.994667	GCF_001500285
GH71	375	XP_018077124_PHSC	440	2e-117	2	374	30	415	0.992	GCF_001500285
GH71	375	XP_018078199_PHSC	475	2.8e-58	1	368	26	410	0.978667	GCF_001500285
GH72	312	XP_018061944_PHSC	466	2.1e-105	3	310	17	333	0.983974	GCF_001500285
GH72	312	XP_018063249_PHSC	540	7.2e-128	3	311	23	339	0.987179	GCF_001500285
GH72	312	XP_018064907_PHSC	458	3.6e-126	3	310	33	332	0.983974	GCF_001500285
GH72	312	XP_018068252_PHSC	680	3.5e-101	3	312	22	324	0.990385	GCF_001500285
GH72	312	XP_018069079_PHSC	543	2.4e-136	3	311	27	332	0.987179	GCF_001500285
GH72	312	XP_018069507_PHSC	436	1.4e-110	3	291	23	300	0.923077	GCF_001500285
GH72	312	XP_018071654_PHSC	664	3.1e-103	3	293	20	297	0.929487	GCF_001500285
GH72	312	XP_018072378_PHSC	450	3.5e-128	3	310	33	332	0.983974	GCF_001500285
GH72	312	XP_018077491_PHSC	480	2.5e-117	4	311	19	334	0.983974	GCF_001500285
GH74	233	XP_018062879_PHSC	1412	7.7e-06	35	135	339	437	0.429185	GCF_001500285
GH74	233	XP_018067181_PHSC	853	1.8e-12	46	167	198	309	0.519313	GCF_001500285
GH74	233	XP_018067181_PHSC	853	3.8e-25	5	112	77	187	0.459227	GCF_001500285
GH74	233	XP_018067181_PHSC	853	5.8e-14	24	112	572	655	0.377682	GCF_001500285
GH74	233	XP_018073526_PHSC	720	1.6e-13	15	132	546	657	0.502146	GCF_001500285
GH74	233	XP_018073526_PHSC	720	4e-10	59	175	179	308	0.497854	GCF_001500285
GH74	233	XP_018073526_PHSC	720	9.1e-23	6	114	69	180	0.463519	GCF_001500285
GH75	220	XP_018073959_PHSC	352	1.2e-72	8	220	12	242	0.963636	GCF_001500285
GH76	358	XP_018060948_PHSC	392	3e-67	9	340	47	386	0.924581	GCF_001500285
GH76	358	XP_018061140_PHSC	429	2.7e-18	74	329	81	395	0.712291	GCF_001500285
GH76	358	XP_018062663_PHSC	522	2.6e-54	58	329	80	449	0.756983	GCF_001500285
GH76	358	XP_018063918_PHSC	450	3.9e-114	9	346	27	385	0.941341	GCF_001500285
GH76	358	XP_018064714_PHSC	459	3.7e-96	13	350	29	393	0.941341	GCF_001500285
GH76	358	XP_018065070_PHSC	458	1.1e-114	10	347	29	393	0.941341	GCF_001500285
GH76	358	XP_018066831_PHSC	389	1.2e-59	11	328	24	364	0.885475	GCF_001500285
GH76	358	XP_018067794_PHSC	410	9.6e-41	47	287	69	315	0.670391	GCF_001500285
GH76	358	XP_018070317_PHSC	450	8.1e-98	10	346	26	384	0.938547	GCF_001500285
GH76	358	XP_018070451_PHSC	459	1.2e-107	9	349	28	399	0.949721	GCF_001500285
GH76	358	XP_018073418_PHSC	477	8e-102	11	354	32	413	0.958101	GCF_001500285
GH76	358	XP_018075169_PHSC	450	1.3e-90	17	342	76	435	0.907821	GCF_001500285
GH76	358	XP_018075951_PHSC	493	1.4e-102	25	356	1	354	0.924581	GCF_001500285
GH76	358	XP_018077333_PHSC	449	2.5e-107	7	351	21	385	0.960894	GCF_001500285
GH76	358	XP_018077699_PHSC	452	2.6e-114	9	355	29	397	0.96648	GCF_001500285
GH76	358	XP_018078008_PHSC	374	4.6e-82	26	327	24	367	0.840782	GCF_001500285
GH76	358	XP_018078857_PHSC	564	9.5e-57	51	334	71	483	0.790503	GCF_001500285
GH78	504	XP_018063830_PHSC	533	6.2e-64	5	436	64	511	0.855159	GCF_001500285
GH78	504	XP_018064078_PHSC	729	5.1e-90	8	503	98	676	0.982143	GCF_001500285
GH78	504	XP_018064449_PHSC	745	1.9e-61	133	502	274	673	0.732143	GCF_001500285
GH78	504	XP_018064888_PHSC	800	1.9e-87	18	492	264	768	0.940476	GCF_001500285
GH78	504	XP_018064904_PHSC	791	1.5e-53	67	502	300	770	0.863095	GCF_001500285
GH78	504	XP_018067856_PHSC	912	4.7e-161	3	504	346	872	0.994048	GCF_001500285
GH78	504	XP_018068306_PHSC	891	2.6e-97	4	496	360	847	0.97619	GCF_001500285
GH78	504	XP_018070332_PHSC	642	5.6e-83	6	504	67	597	0.988095	GCF_001500285
GH78	504	XP_018070346_PHSC	737	6.3e-44	132	491	355	736	0.712302	GCF_001500285
GH78	504	XP_018070991_PHSC	851	2.2e-53	132	502	371	768	0.734127	GCF_001500285
GH78	504	XP_018075145_PHSC	666	1.3e-68	136	504	245	631	0.730159	GCF_001500285
GH78	504	XP_018077415_PHSC	682	2.7e-87	7	504	81	636	0.986111	GCF_001500285
GH78	504	XP_018078072_PHSC	685	7.2e-83	7	504	81	641	0.986111	GCF_001500285
GH78	504	XP_018078241_PHSC	882	9.3e-170	2	503	324	839	0.994048	GCF_001500285
GH79	455	XP_018063974_PHSC	481	2.4e-65	5	424	42	434	0.920879	GCF_001500285
GH79	455	XP_018069213_PHSC	506	3e-71	2	386	48	435	0.843956	GCF_001500285
GH79	455	XP_018078044_PHSC	540	7.6e-96	2	437	44	513	0.956044	GCF_001500285
GH7	415	XP_018061549_PHSC	433	4.3e-161	1	414	20	430	0.995181	GCF_001500285
GH7	415	XP_018065128_PHSC	456	9.2e-187	1	414	19	454	0.995181	GCF_001500285
GH7	415	XP_018066661_PHSC	456	1.4e-190	1	414	19	452	0.995181	GCF_001500285
GH7	415	XP_018067218_PHSC	337	2.7e-92	77	414	68	335	0.812048	GCF_001500285
GH7	415	XP_018068021_PHSC	453	5.2e-191	1	414	20	450	0.995181	GCF_001500285
GH7	415	XP_018071924_PHSC	529	1.3e-189	1	414	19	454	0.995181	GCF_001500285
GH7	415	XP_018073185_PHSC	464	8.5e-147	1	414	21	402	0.995181	GCF_001500285
GH81	622	XP_018076094_PHSC	920	1.5e-218	7	621	227	911	0.987138	GCF_001500285
GH89	663	XP_018072470_PHSC	758	1.8e-202	2	640	66	724	0.962293	GCF_001500285
GH92	491	XP_018062415_PHSC	826	2.7e-133	3	489	286	803	0.989817	GCF_001500285
GH92	491	XP_018064682_PHSC	884	6.5e-147	3	491	247	749	0.99389	GCF_001500285
GH92	491	XP_018068254_PHSC	854	1.4e-143	4	491	254	755	0.991853	GCF_001500285
GH92	491	XP_018073312_PHSC	790	5.1e-155	2	490	256	766	0.99389	GCF_001500285
GH92	491	XP_018073357_PHSC	833	1.7e-140	2	491	271	816	0.995927	GCF_001500285
GH92	491	XP_018077674_PHSC	844	6.3e-158	4	490	268	781	0.989817	GCF_001500285
GH92	491	XP_018078074_PHSC	798	1.7e-159	3	489	262	778	0.989817	GCF_001500285
GH92	491	XP_018078996_PHSC	820	1.2e-144	2	491	289	799	0.995927	GCF_001500285
GH93	307	XP_018068987_PHSC	381	1.5e-107	1	306	43	354	0.993485	GCF_001500285
GH93	307	XP_018076553_PHSC	387	1.4e-88	3	300	53	357	0.967427	GCF_001500285
GH94	1036	XP_018061395_PHSC	785	2.9e-201	302	1033	46	778	0.705598	GCF_001500285
GH95	722	XP_018062698_PHSC	798	2.3e-187	5	707	26	782	0.972299	GCF_001500285
GH95	722	XP_018070966_PHSC	749	8.6e-262	9	717	2	721	0.980609	GCF_001500285
GT15	273	XP_018061339_PHSC	411	2.1e-126	1	272	88	358	0.992674	GCF_001500285
GT15	273	XP_018071707_PHSC	394	1.3e-120	1	272	74	352	0.992674	GCF_001500285
GT15	273	XP_018075024_PHSC	508	2.6e-110	2	272	159	429	0.989011	GCF_001500285
GT15	273	XP_018076165_PHSC	503	2.5e-126	1	272	114	421	0.992674	GCF_001500285
GT17	284	XP_018062873_PHSC	383	2.5e-80	6	284	70	364	0.978873	GCF_001500285
GT17	284	XP_018070412_PHSC	600	5.5e-88	6	284	73	366	0.978873	GCF_001500285
GT1	382	XP_018061464_PHSC	454	1.3e-38	178	382	204	447	0.534031	GCF_001500285
GT1	382	XP_018061544_PHSC	458	1.1e-27	61	381	89	454	0.837696	GCF_001500285
GT1	382	XP_018063236_PHSC	1382	1.3e-60	67	369	281	614	0.790576	GCF_001500285
GT1	382	XP_018063981_PHSC	520	2e-24	128	382	210	516	0.664921	GCF_001500285
GT1	382	XP_018064900_PHSC	867	4.9e-54	10	376	130	522	0.958115	GCF_001500285
GT1	382	XP_018066678_PHSC	510	1.4e-21	130	378	189	500	0.649215	GCF_001500285
GT1	382	XP_018067694_PHSC	912	2.1e-54	122	379	259	545	0.672775	GCF_001500285
GT1	382	XP_018069147_PHSC	1441	1.8e-48	6	377	946	1356	0.971204	GCF_001500285
GT1	382	XP_018071149_PHSC	447	1.1e-41	120	382	142	442	0.685864	GCF_001500285
GT1	382	XP_018072790_PHSC	454	3.4e-34	175	381	197	443	0.539267	GCF_001500285
GT1	382	XP_018073929_PHSC	504	8.3e-28	225	368	296	490	0.374346	GCF_001500285
GT1	382	XP_018075763_PHSC	772	6.8e-58	95	373	221	530	0.727749	GCF_001500285
GT1	382	XP_018077381_PHSC	1109	7.7e-58	91	369	283	591	0.727749	GCF_001500285
GT20	475	XP_018069200_PHSC	515	4.1e-197	11	473	10	474	0.972632	GCF_001500285
GT20	475	XP_018069354_PHSC	970	3.7e-153	52	473	166	653	0.886316	GCF_001500285
GT20	475	XP_018076970_PHSC	913	1.1e-159	33	474	168	620	0.928421	GCF_001500285
GT21	233	XP_018063718_PHSC	410	1.7e-06	61	232	96	292	0.733906	GCF_001500285
GT21	233	XP_018063999_PHSC	585	6.2e-09	84	231	251	405	0.630901	GCF_001500285
GT21	233	XP_018072122_PHSC	534	5.4e-91	1	233	52	370	0.995708	GCF_001500285
GT22	389	XP_018069821_PHSC	648	2.1e-102	2	388	43	535	0.992288	GCF_001500285
GT22	389	XP_018071307_PHSC	597	1.7e-94	2	389	40	466	0.994859	GCF_001500285
GT22	389	XP_018074356_PHSC	488	2e-67	36	386	10	368	0.899743	GCF_001500285
GT22	389	XP_018078338_PHSC	609	7.4e-86	4	367	10	408	0.933162	GCF_001500285
GT23	318	XP_018076853_PHSC	613	1.8e-07	17	220	254	467	0.638365	GCF_001500285
GT24	248	XP_018069223_PHSC	1486	3.7e-134	1	248	1184	1431	0.995968	GCF_001500285
GT25	181	XP_018067660_PHSC	350	3.4e-15	53	170	111	263	0.646409	GCF_001500285
GT25	181	XP_018069136_PHSC	375	1.1e-24	1	179	61	288	0.983425	GCF_001500285
GT25	181	XP_018072010_PHSC	327	9.5e-22	30	170	43	245	0.773481	GCF_001500285
GT25	181	XP_018077607_PHSC	423	8.3e-28	1	170	66	335	0.933702	GCF_001500285
GT28	157	XP_018069970_PHSC	145	7.8e-11	30	116	38	140	0.547771	GCF_001500285
GT2	168	XP_018061849_PHSC	243	5.6e-39	1	168	8	181	0.994048	GCF_001500285
GT2	168	XP_018063043_PHSC	489	1.7e-09	2	167	53	220	0.982143	GCF_001500285
GT2	168	XP_018064618_PHSC	816	5.5e-08	2	167	146	346	0.982143	GCF_001500285
GT2	168	XP_018065158_PHSC	433	2.7e-13	26	167	119	260	0.839286	GCF_001500285
GT2	168	XP_018066163_PHSC	937	8.5e-07	2	166	272	507	0.97619	GCF_001500285
GT2	168	XP_018066540_PHSC	766	1.1e-23	2	168	248	425	0.988095	GCF_001500285
GT2	168	XP_018068191_PHSC	643	1e-26	2	167	235	401	0.982143	GCF_001500285
GT2	168	XP_018068618_PHSC	865	2.5e-07	2	166	194	434	0.97619	GCF_001500285
GT2	168	XP_018068769_PHSC	396	2.2e-36	1	124	117	278	0.732143	GCF_001500285
GT2	168	XP_018070152_PHSC	896	1.1e-06	79	168	513	602	0.529762	GCF_001500285
GT2	168	XP_018070745_PHSC	1094	4.8e-07	2	166	405	640	0.97619	GCF_001500285
GT2	168	XP_018070874_PHSC	1860	6.7e-14	79	167	1393	1482	0.52381	GCF_001500285
GT2	168	XP_018070875_PHSC	1813	5.5e-15	79	163	1253	1338	0.5	GCF_001500285
GT2	168	XP_018072013_PHSC	240	7.8e-42	1	168	8	178	0.994048	GCF_001500285
GT2	168	XP_018074252_PHSC	876	2.5e-07	79	168	491	580	0.529762	GCF_001500285
GT2	168	XP_018076294_PHSC	496	5.4e-10	41	166	167	294	0.744048	GCF_001500285
GT2	168	XP_018077064_PHSC	1233	4.8e-15	79	164	869	955	0.505952	GCF_001500285
GT2	168	XP_018077687_PHSC	869	3.3e-07	79	167	484	572	0.52381	GCF_001500285
GT2	168	XP_018078030_PHSC	544	4.1e-23	1	167	26	201	0.988095	GCF_001500285
GT31	192	XP_018060923_PHSC	514	6.6e-08	51	123	205	281	0.375	GCF_001500285
GT31	192	XP_018068677_PHSC	503	6.5e-06	74	162	224	299	0.458333	GCF_001500285
GT32	90	XP_018060938_PHSC	366	3.4e-20	5	88	48	133	0.922222	GCF_001500285
GT32	90	XP_018061770_PHSC	399	2.1e-10	27	86	89	148	0.655556	GCF_001500285
GT32	90	XP_018061986_PHSC	547	1.4e-11	3	88	192	285	0.944444	GCF_001500285
GT32	90	XP_018062211_PHSC	268	3e-20	5	89	27	110	0.933333	GCF_001500285
GT32	90	XP_018062635_PHSC	334	3.4e-18	8	86	104	177	0.866667	GCF_001500285
GT32	90	XP_018063126_PHSC	312	5.2e-13	7	88	72	152	0.9	GCF_001500285
GT32	90	XP_018063572_PHSC	384	8.1e-21	4	89	127	210	0.944444	GCF_001500285
GT32	90	XP_018065654_PHSC	338	5e-14	5	89	99	183	0.933333	GCF_001500285
GT32	90	XP_018066825_PHSC	612	1.7e-08	50	87	325	363	0.411111	GCF_001500285
GT32	90	XP_018068347_PHSC	297	1.5e-19	2	89	50	135	0.966667	GCF_001500285
GT32	90	XP_018071762_PHSC	353	1.7e-18	9	87	96	169	0.866667	GCF_001500285
GT32	90	XP_018074160_PHSC	329	2.7e-22	3	87	76	155	0.933333	GCF_001500285
GT32	90	XP_018078305_PHSC	479	6.7e-19	7	88	84	169	0.9	GCF_001500285
GT32	90	XP_018078775_PHSC	379	3.5e-07	3	77	121	189	0.822222	GCF_001500285
GT32	90	XP_018078985_PHSC	401	7e-12	41	88	162	209	0.522222	GCF_001500285
GT33	425	XP_018071053_PHSC	441	6.7e-154	3	424	26	435	0.990588	GCF_001500285
GT34	246	XP_018062886_PHSC	464	1.6e-84	3	245	164	425	0.98374	GCF_001500285
GT34	246	XP_018067109_PHSC	445	2.1e-22	18	244	68	322	0.918699	GCF_001500285
GT34	246	XP_018072633_PHSC	310	4.9e-77	2	243	63	292	0.979675	GCF_001500285
GT35	674	XP_018071193_PHSC	889	1.3e-279	2	674	157	872	0.997033	GCF_001500285
GT39	223	XP_018061757_PHSC	951	3.4e-71	2	223	59	304	0.991031	GCF_001500285
GT39	223	XP_018062742_PHSC	774	2.1e-73	1	223	61	306	0.995516	GCF_001500285
GT39	223	XP_018062895_PHSC	743	2.9e-75	2	223	68	306	0.991031	GCF_001500285
GT3	637	XP_018071636_PHSC	704	0	1	637	15	651	0.99843	GCF_001500285
GT41	705	XP_018075219_PHSC	1619	3e-52	301	519	1334	1608	0.30922	GCF_001500285
GT48	739	XP_018069077_PHSC	2488	0	1	733	863	1642	0.990528	GCF_001500285
GT4	160	XP_018060960_PHSC	578	1.8e-24	5	153	358	518	0.925	GCF_001500285
GT4	160	XP_018063155_PHSC	384	9.3e-14	8	152	225	379	0.9	GCF_001500285
GT4	160	XP_018066356_PHSC	502	7.8e-14	12	117	294	405	0.65625	GCF_001500285
GT4	160	XP_018069701_PHSC	691	2.4e-36	9	159	453	621	0.9375	GCF_001500285
GT4	160	XP_018070975_PHSC	493	2.8e-38	2	159	235	395	0.98125	GCF_001500285
GT4	160	XP_018071797_PHSC	2904	2.7e-14	5	149	2550	2701	0.9	GCF_001500285
GT4	160	XP_018074775_PHSC	2928	2.4e-11	10	150	2550	2697	0.875	GCF_001500285
GT4	160	XP_018075891_PHSC	488	6.5e-35	6	147	211	350	0.88125	GCF_001500285
GT4	160	XP_018077320_PHSC	907	1.4e-35	8	153	221	391	0.90625	GCF_001500285
GT50	262	XP_018073112_PHSC	452	1.7e-95	1	261	133	407	0.992366	GCF_001500285
GT57	481	XP_018065698_PHSC	595	1.2e-145	3	480	70	571	0.991684	GCF_001500285
GT57	481	XP_018073909_PHSC	501	2.8e-178	2	479	15	493	0.991684	GCF_001500285
GT58	364	XP_018070485_PHSC	432	5.9e-146	2	364	35	398	0.994505	GCF_001500285
GT59	404	XP_018064780_PHSC	616	1.6e-120	2	404	61	538	0.99505	GCF_001500285
GT62	268	XP_018061241_PHSC	494	5.2e-123	3	268	81	344	0.988806	GCF_001500285
GT62	268	XP_018066362_PHSC	406	4.1e-109	2	267	99	364	0.988806	GCF_001500285
GT62	268	XP_018077236_PHSC	372	2.4e-103	5	268	75	338	0.981343	GCF_001500285
GT66	693	XP_018065587_PHSC	754	3.7e-192	10	600	24	676	0.851371	GCF_001500285
GT69	239	XP_018060662_PHSC	433	1.6e-77	1	238	114	353	0.991632	GCF_001500285
GT69	239	XP_018065582_PHSC	449	3.7e-77	1	238	54	325	0.991632	GCF_001500285
GT69	239	XP_018068199_PHSC	443	5.1e-81	1	237	81	337	0.987448	GCF_001500285
GT69	239	XP_018071031_PHSC	289	1.5e-61	26	238	1	211	0.887029	GCF_001500285
GT69	239	XP_018073870_PHSC	263	5.9e-34	138	237	26	160	0.414226	GCF_001500285
GT71	264	XP_018062534_PHSC	452	1.1e-54	1	263	110	341	0.992424	GCF_001500285
GT71	264	XP_018064640_PHSC	498	5.2e-45	1	264	156	394	0.996212	GCF_001500285
GT71	264	XP_018072037_PHSC	448	2e-60	2	249	112	330	0.935606	GCF_001500285
GT71	264	XP_018076152_PHSC	435	1.2e-52	1	264	103	353	0.996212	GCF_001500285
GT76	407	XP_018076235_PHSC	443	1.2e-103	2	407	16	443	0.995086	GCF_001500285
GT8	257	XP_018067592_PHSC	395	5.2e-21	20	253	97	347	0.906615	GCF_001500285
GT8	257	XP_018072750_PHSC	315	3.9e-43	22	255	6	277	0.906615	GCF_001500285
GT8	257	XP_018073758_PHSC	234	3.2e-25	40	224	1	202	0.715953	GCF_001500285
GT8	257	XP_018075285_PHSC	703	2.5e-43	30	255	8	222	0.875486	GCF_001500285
GT8	257	XP_018075550_PHSC	388	2.9e-23	31	254	69	308	0.867704	GCF_001500285
GT8	257	XP_018075895_PHSC	316	1.3e-41	31	255	11	275	0.871595	GCF_001500285
GT90	250	XP_018066718_PHSC	621	4.9e-66	3	248	318	607	0.98	GCF_001500285
GT90	250	XP_018073224_PHSC	432	6.2e-14	40	183	163	301	0.572	GCF_001500285
GT90	250	XP_018074397_PHSC	631	3.5e-84	3	248	349	619	0.98	GCF_001500285
GT90	250	XP_018075846_PHSC	648	3.9e-74	3	247	343	633	0.976	GCF_001500285
GT90	250	XP_018076401_PHSC	662	2.9e-69	11	248	345	626	0.948	GCF_001500285
GT90	250	XP_018077604_PHSC	830	1.9e-66	7	248	561	823	0.964	GCF_001500285
GT90	250	XP_018077791_PHSC	684	1.2e-66	19	248	330	667	0.916	GCF_001500285
GT92	279	XP_018064578_PHSC	267	1.5e-11	16	221	15	229	0.734767	GCF_001500285
PL1_4	190	XP_018061264_PHSC	381	7e-87	2	190	112	297	0.989474	GCF_001500285
PL22_1	101	XP_018065626_PHSC	595	1.5e-06	3	90	12	145	0.861386	GCF_001500285
PL3_2	194	XP_018071119_PHSC	229	7.4e-85	2	194	9	200	0.989691	GCF_001500285
PL4_3	634	XP_018068915_PHSC	687	0	2	634	28	672	0.996845	GCF_001500285
AA11	191	BLGH_04484	357	1.8e-64	1	188	19	219	0.979058	bgh_dh14_v4
AA11	191	BLGH_05636	453	9.5e-71	1	186	19	226	0.968586	bgh_dh14_v4
AA1_2	340	BLGH_00593	591	2.3e-154	3	339	38	373	0.988235	bgh_dh14_v4
AA1_3	312	BLGH_00436	561	2.3e-135	2	312	46	353	0.99359	bgh_dh14_v4
AA2	255	BLGH_00325	320	4.1e-57	6	253	13	266	0.968627	bgh_dh14_v4
AA2	255	BLGH_02667	730	1.1e-15	14	114	76	177	0.392157	bgh_dh14_v4
AA2	255	BLGH_02667	730	4.6e-13	20	253	462	724	0.913725	bgh_dh14_v4
AA2	255	BLGH_03390	369	4.7e-62	4	254	100	352	0.980392	bgh_dh14_v4
AA3	618	BLGH_02898	552	1.3e-88	86	409	10	550	0.522654	bgh_dh14_v4
AA4	522	BLGH_02351	596	8.7e-22	9	247	120	351	0.455939	bgh_dh14_v4
AA5_1	563	BLGH_05313	751	3.5e-170	5	536	229	750	0.943162	bgh_dh14_v4
AA5_1	563	BLGH_05973	739	2e-171	8	536	220	738	0.937833	bgh_dh14_v4
AA7	458	BLGH_04433	474	8.6e-76	5	455	35	470	0.982533	bgh_dh14_v4
AA9	220	BLGH_04829	407	3.8e-60	2	220	9	231	0.990909	bgh_dh14_v4
CBM18	38	BLGH_03137	438	0.0002	7	35	24	52	0.736842	bgh_dh14_v4
CBM18	38	BLGH_03257	323	2.1e-07	2	35	24	56	0.868421	bgh_dh14_v4
CBM18	38	BLGH_05274	357	2.6e-05	5	35	61	97	0.789474	bgh_dh14_v4
CBM20	90	BLGH_04011	643	4.2e-22	3	88	543	631	0.944444	bgh_dh14_v4
CBM21	107	BLGH_00031	378	0.00087	13	52	102	142	0.364486	bgh_dh14_v4
CBM21	107	BLGH_00282	736	2e-32	3	107	336	442	0.971963	bgh_dh14_v4
CBM43	83	BLGH_05215	539	2.8e-19	1	82	383	469	0.975904	bgh_dh14_v4
CBM48	76	BLGH_00687	692	2.8e-10	2	49	64	121	0.618421	bgh_dh14_v4
CBM48	76	BLGH_03689	457	3.9e-05	16	69	8	67	0.697368	bgh_dh14_v4
CBM50	40	BLGH_01817	606	0.00055	1	39	240	282	0.95	bgh_dh14_v4
CBM6	138	BLGH_00294	108	0.00054	8	61	37	90	0.384058	bgh_dh14_v4
CE10	341	BLGH_00495	924	3.7e-17	66	315	652	889	0.730205	bgh_dh14_v4
CE10	341	BLGH_00798	592	1.4e-49	94	291	159	397	0.577713	bgh_dh14_v4
CE10	341	BLGH_00825	470	3e-45	97	334	159	413	0.695015	bgh_dh14_v4
CE10	341	BLGH_02413	551	3.1e-26	75	188	100	226	0.331378	bgh_dh14_v4
CE10	341	BLGH_02880	593	1e-30	39	208	113	319	0.495601	bgh_dh14_v4
CE10	341	BLGH_03184	579	1e-38	56	182	109	240	0.369501	bgh_dh14_v4
CE10	341	BLGH_03397	708	1.8e-14	71	316	436	673	0.718475	bgh_dh14_v4
CE10	341	BLGH_03948	702	9.8e-44	76	334	175	588	0.756598	bgh_dh14_v4
CE10	341	BLGH_04287	566	4.1e-31	64	193	135	285	0.378299	bgh_dh14_v4
CE10	341	BLGH_05442	575	9.7e-25	71	193	126	269	0.357771	bgh_dh14_v4
CE10	341	BLGH_05558	326	6.5e-08	93	206	86	213	0.331378	bgh_dh14_v4
CE10	341	BLGH_05648	296	1.5e-09	76	218	29	196	0.416422	bgh_dh14_v4
CE10	341	BLGH_06658	625	4.7e-32	74	205	126	268	0.384164	bgh_dh14_v4
CE10	341	BLGH_06780	626	1.2e-27	52	208	172	340	0.457478	bgh_dh14_v4
CE12	210	BLGH_06974	256	9.3e-15	2	202	8	224	0.952381	bgh_dh14_v4
CE14	124	BLGH_06544	290	1.8e-10	4	124	42	168	0.967742	bgh_dh14_v4
CE16	267	BLGH_04070	360	1.1e-63	1	266	39	346	0.992509	bgh_dh14_v4
CE1	227	BLGH_00932	272	7.4e-06	24	208	36	223	0.810573	bgh_dh14_v4
CE1	227	BLGH_01499	298	1.6e-07	82	207	82	267	0.550661	bgh_dh14_v4
CE1	227	BLGH_03155	233	2.4e-09	13	208	8	208	0.859031	bgh_dh14_v4
CE1	227	BLGH_05912	383	9e-18	2	143	109	300	0.621145	bgh_dh14_v4
CE1	227	BLGH_06273	289	1.9e-46	3	223	29	283	0.969163	bgh_dh14_v4
CE1	227	BLGH_06815	347	1.3e-07	32	193	61	311	0.709251	bgh_dh14_v4
CE3	194	BLGH_04119	312	2.6e-53	1	194	73	264	0.994845	bgh_dh14_v4
CE4	130	BLGH_01111	778	7.3e-17	6	115	574	689	0.838462	bgh_dh14_v4
CE4	130	BLGH_03257	323	1.7e-32	8	125	98	227	0.9	bgh_dh14_v4
CE4	130	BLGH_04228	306	3.9e-25	7	128	111	232	0.930769	bgh_dh14_v4
CE4	130	BLGH_05274	357	2.6e-29	7	125	138	266	0.907692	bgh_dh14_v4
[truncated: 4,745 more rows]

## Sheet: Table S1G
Supplementary Table 1G: Differences in the occurrence of PFAM domains between P. polyspora and B. graminis f.sp. hordei
	Parauncinula polyspora		Blumeria graminis f.sp. hordei
PFAM domain	Counts	Frequency	Counts	Frequency	Fold difference
PF00002	1	0.000132961	0	0	N/A
PF00032	1	0.000132961	0	0	N/A
PF00035	1	0.000132961	0	0	N/A
PF00116	1	0.000132961	0	0	N/A
PF00119	2	0.000265922	0	0	N/A
PF00146	5	0.000664805	0	0	N/A
PF00174	1	0.000132961	0	0	N/A
PF00246	1	0.000132961	0	0	N/A
PF00251	1	0.000132961	0	0	N/A
PF00295	1	0.000132961	0	0	N/A
PF00296	2	0.000265922	0	0	N/A
PF00305	1	0.000132961	0	0	N/A
PF00331	1	0.000132961	0	0	N/A
PF00361	6	0.000797766	0	0	N/A
PF00420	1	0.000132961	0	0	N/A
PF00449	1	0.000132961	0	0	N/A
PF00457	1	0.000132961	0	0	N/A
PF00499	2	0.000265922	0	0	N/A
PF00507	1	0.000132961	0	0	N/A
PF00510	1	0.000132961	0	0	N/A
PF00547	1	0.000132961	0	0	N/A
PF00662	1	0.000132961	0	0	N/A
PF00699	1	0.000132961	0	0	N/A
PF00701	2	0.000265922	0	0	N/A
PF00703	2	0.000265922	0	0	N/A
PF00708	1	0.000132961	0	0	N/A
PF00724	2	0.000265922	0	0	N/A
PF00734	2	0.000265922	0	0	N/A
PF00775	2	0.000265922	0	0	N/A
PF00881	1	0.000132961	0	0	N/A
PF00903	4	0.000531844	0	0	N/A
PF01019	2	0.000265922	0	0	N/A
PF01067	1	0.000132961	0	0	N/A
PF01077	5	0.000664805	0	0	N/A
PF01135	1	0.000132961	0	0	N/A
PF01156	2	0.000265922	0	0	N/A
PF01179	3	0.000398883	0	0	N/A
PF01244	2	0.000265922	0	0	N/A
PF01301	1	0.000132961	0	0	N/A
PF01323	1	0.000132961	0	0	N/A
PF01328	3	0.000398883	0	0	N/A
PF01431	1	0.000132961	0	0	N/A
PF01447	1	0.000132961	0	0	N/A
PF01488	1	0.000132961	0	0	N/A
PF01583	2	0.000265922	0	0	N/A
PF01730	1	0.000132961	0	0	N/A
PF01747	1	0.000132961	0	0	N/A
PF01774	1	0.000132961	0	0	N/A
PF01817	1	0.000132961	0	0	N/A
PF01878	1	0.000132961	0	0	N/A
PF01915	5	0.000664805	0	0	N/A
PF01933	1	0.000132961	0	0	N/A
PF01946	2	0.000265922	0	0	N/A
PF01975	1	0.000132961	0	0	N/A
PF01988	1	0.000132961	0	0	N/A
PF02187	1	0.000132961	0	0	N/A
PF02265	1	0.000132961	0	0	N/A
PF02434	2	0.000265922	0	0	N/A
PF02464	1	0.000132961	0	0	N/A
PF02469	4	0.000531844	0	0	N/A
PF02515	2	0.000265922	0	0	N/A
PF02550	1	0.000132961	0	0	N/A
PF02560	1	0.000132961	0	0	N/A
PF02574	1	0.000132961	0	0	N/A
PF02615	3	0.000398883	0	0	N/A
PF02617	1	0.000132961	0	0	N/A
PF02627	1	0.000132961	0	0	N/A
PF02678	1	0.000132961	0	0	N/A
PF02727	1	0.000132961	0	0	N/A
PF02746	2	0.000265922	0	0	N/A
PF02868	1	0.000132961	0	0	N/A
PF02900	1	0.000132961	0	0	N/A
PF03055	1	0.000132961	0	0	N/A
PF03067	2	0.000265922	0	0	N/A
PF03069	1	0.000132961	0	0	N/A
PF03070	1	0.000132961	0	0	N/A
PF03101	1	0.000132961	0	0	N/A
PF03208	1	0.000132961	0	0	N/A
PF03259	1	0.000132961	0	0	N/A
PF03403	1	0.000132961	0	0	N/A
PF03404	1	0.000132961	0	0	N/A
PF03460	5	0.000664805	0	0	N/A
PF03561	2	0.000265922	0	0	N/A
PF03600	1	0.000132961	0	0	N/A
PF03707	1	0.000132961	0	0	N/A
PF03737	1	0.000132961	0	0	N/A
PF03815	1	0.000132961	0	0	N/A
PF03896	1	0.000132961	0	0	N/A
PF04030	1	0.000132961	0	0	N/A
PF04115	1	0.000132961	0	0	N/A
PF04143	1	0.000132961	0	0	N/A
PF04146	1	0.000132961	0	0	N/A
PF04209	2	0.000265922	0	0	N/A
PF04275	1	0.000132961	0	0	N/A
PF04299	1	0.000132961	0	0	N/A
PF04324	1	0.000132961	0	0	N/A
PF04376	1	0.000132961	0	0	N/A
PF04444	3	0.000398883	0	0	N/A
PF04574	1	0.000132961	0	0	N/A
PF04616	1	0.000132961	0	0	N/A
PF04678	1	0.000132961	0	0	N/A
PF04724	1	0.000132961	0	0	N/A
PF04734	1	0.000132961	0	0	N/A
PF04908	1	0.000132961	0	0	N/A
PF04909	4	0.000531844	0	0	N/A
PF05153	1	0.000132961	0	0	N/A
PF05198	1	0.000132961	0	0	N/A
PF05631	1	0.000132961	0	0	N/A
PF05649	1	0.000132961	0	0	N/A
PF05691	1	0.000132961	0	0	N/A
PF05721	2	0.000265922	0	0	N/A
PF05726	1	0.000132961	0	0	N/A
PF05729	3	0.000398883	0	0	N/A
PF05742	1	0.000132961	0	0	N/A
PF05933	1	0.000132961	0	0	N/A
PF05978	1	0.000132961	0	0	N/A
PF06094	1	0.000132961	0	0	N/A
PF06110	1	0.000132961	0	0	N/A
PF06280	1	0.000132961	0	0	N/A
PF06320	1	0.000132961	0	0	N/A
PF06441	1	0.000132961	0	0	N/A
PF06464	1	0.000132961	0	0	N/A
PF06632	1	0.000132961	0	0	N/A
PF07080	1	0.000132961	0	0	N/A
PF07156	1	0.000132961	0	0	N/A
PF07171	1	0.000132961	0	0	N/A
PF07173	1	0.000132961	0	0	N/A
PF07228	1	0.000132961	0	0	N/A
PF07364	1	0.000132961	0	0	N/A
PF07519	2	0.000265922	0	0	N/A
PF07691	1	0.000132961	0	0	N/A
PF07745	1	0.000132961	0	0	N/A
PF07883	1	0.000132961	0	0	N/A
PF07942	1	0.000132961	0	0	N/A
PF07958	1	0.000132961	0	0	N/A
PF07976	2	0.000265922	0	0	N/A
PF08282	1	0.000132961	0	0	N/A
PF08386	1	0.000132961	0	0	N/A
PF08450	3	0.000398883	0	0	N/A
PF08477	1	0.000132961	0	0	N/A
PF08579	1	0.000132961	0	0	N/A
PF08611	1	0.000132961	0	0	N/A
PF08652	1	0.000132961	0	0	N/A
PF08738	1	0.000132961	0	0	N/A
PF08785	1	0.000132961	0	0	N/A
PF08883	1	0.000132961	0	0	N/A
PF09011	2	0.000265922	0	0	N/A
PF09084	1	0.000132961	0	0	N/A
PF09130	1	0.000132961	0	0	N/A
PF09337	1	0.000132961	0	0	N/A
PF09347	1	0.000132961	0	0	N/A
PF09349	1	0.000132961	0	0	N/A
PF09441	1	0.000132961	0	0	N/A
PF09454	1	0.000132961	0	0	N/A
PF09774	1	0.000132961	0	0	N/A
PF09996	1	0.000132961	0	0	N/A
PF10230	1	0.000132961	0	0	N/A
PF10241	1	0.000132961	0	0	N/A
PF10262	1	0.000132961	0	0	N/A
PF10334	2	0.000265922	0	0	N/A
PF10337	3	0.000398883	0	0	N/A
PF10376	1	0.000132961	0	0	N/A
PF10390	1	0.000132961	0	0	N/A
PF10435	1	0.000132961	0	0	N/A
PF10443	1	0.000132961	0	0	N/A
PF10471	1	0.000132961	0	0	N/A
PF10475	1	0.000132961	0	0	N/A
PF10494	1	0.000132961	0	0	N/A
PF11274	1	0.000132961	0	0	N/A
PF11496	1	0.000132961	0	0	N/A
PF11578	4	0.000531844	0	0	N/A
PF11595	1	0.000132961	0	0	N/A
PF11781	1	0.000132961	0	0	N/A
PF11917	1	0.000132961	0	0	N/A
PF11927	2	0.000265922	0	0	N/A
PF12006	1	0.000132961	0	0	N/A
PF12044	1	0.000132961	0	0	N/A
PF12051	1	0.000132961	0	0	N/A
PF12223	1	0.000132961	0	0	N/A
PF12239	2	0.000265922	0	0	N/A
PF12330	1	0.000132961	0	0	N/A
PF12396	7	0.000930727	0	0	N/A
PF12411	1	0.000132961	0	0	N/A
PF12423	1	0.000132961	0	0	N/A
PF12471	1	0.000132961	0	0	N/A
PF12689	1	0.000132961	0	0	N/A
PF12757	1	0.000132961	0	0	N/A
PF12867	1	0.000132961	0	0	N/A
PF13241	2	0.000265922	0	0	N/A
PF13336	1	0.000132961	0	0	N/A
PF13363	1	0.000132961	0	0	N/A
PF13364	2	0.000265922	0	0	N/A
PF13378	3	0.000398883	0	0	N/A
PF13401	1	0.000132961	0	0	N/A
PF13409	1	0.000132961	0	0	N/A
PF13410	2	0.000265922	0	0	N/A
PF13417	1	0.000132961	0	0	N/A
PF13483	1	0.000132961	0	0	N/A
PF13631	2	0.000265922	0	0	N/A
PF13632	2	0.000265922	0	0	N/A
PF13738	1	0.000132961	0	0	N/A
PF13806	1	0.000132961	0	0	N/A
PF13833	5	0.000664805	0	0	N/A
PF13883	1	0.000132961	0	0	N/A
PF13911	2	0.000265922	0	0	N/A
PF14031	1	0.000132961	0	0	N/A
PF14223	1	0.000132961	0	0	N/A
PF14306	1	0.000132961	0	0	N/A
PF14310	5	0.000664805	0	0	N/A
PF14479	1	0.000132961	0	0	N/A
PF14529	9	0.00119665	0	0	N/A
PF14823	2	0.000265922	0	0	N/A
PF14824	2	0.000265922	0	0	N/A
PF15879	1	0.000132961	0	0	N/A
PF15979	1	0.000132961	0	0	N/A
PF16010	2	0.000265922	0	0	N/A
PF16197	1	0.000132961	0	0	N/A
PF16483	1	0.000132961	0	0	N/A
PF16499	4	0.000531844	0	0	N/A
PF16655	1	0.000132961	0	0	N/A
PF16752	1	0.000132961	0	0	N/A
PF16862	1	0.000132961	0	0	N/A
PF16863	1	0.000132961	0	0	N/A
PF16866	1	0.000132961	0	0	N/A
PF17048	1	0.000132961	0	0	N/A
PF17056	1	0.000132961	0	0	N/A
PF17114	1	0.000132961	0	0	N/A
PF17124	1	0.000132961	0	0	N/A
PF00743	11	0.00146257	1	0.000137874	10.608
PF00732	9	0.00119665	1	0.000137874	8.6793
PF05199	8	0.00106369	1	0.000137874	7.71494
PF01425	6	0.000797766	1	0.000137874	5.7862
PF02133	6	0.000797766	1	0.000137874	5.7862
PF11951	12	0.00159553	2	0.000275748	5.78619
PF00191	5	0.000664805	1	0.000137874	4.82183
PF00933	5	0.000664805	1	0.000137874	4.82183
PF01408	5	0.000664805	1	0.000137874	4.82183
PF02826	9	0.00119665	2	0.000275748	4.33965
PF01083	8	0.00106369	2	0.000275748	3.85747
PF04991	4	0.000531844	1	0.000137874	3.85746
PF09286	4	0.000531844	1	0.000137874	3.85746
PF00394	7	0.000930727	2	0.000275748	3.37528
PF02668	7	0.000930727	2	0.000275748	3.37528
PF07731	7	0.000930727	2	0.000275748	3.37528
PF07732	7	0.000930727	2	0.000275748	3.37528
PF00248	14	0.00186145	4	0.000551496	3.37527
PF00036	3	0.000398883	1	0.000137874	2.8931
PF00625	3	0.000398883	1	0.000137874	2.8931
PF00755	3	0.000398883	1	0.000137874	2.8931
PF00857	3	0.000398883	1	0.000137874	2.8931
PF00930	3	0.000398883	1	0.000137874	2.8931
PF01055	3	0.000398883	1	0.000137874	2.8931
PF01557	3	0.000398883	1	0.000137874	2.8931
PF01979	3	0.000398883	1	0.000137874	2.8931
PF03171	3	0.000398883	1	0.000137874	2.8931
PF03443	3	0.000398883	1	0.000137874	2.8931
PF04185	3	0.000398883	1	0.000137874	2.8931
PF05195	3	0.000398883	1	0.000137874	2.8931
PF06087	3	0.000398883	1	0.000137874	2.8931
PF06985	3	0.000398883	1	0.000137874	2.8931
PF07264	3	0.000398883	1	0.000137874	2.8931
PF07653	3	0.000398883	1	0.000137874	2.8931
PF07971	6	0.000797766	2	0.000275748	2.8931
PF08031	3	0.000398883	1	0.000137874	2.8931
PF10282	3	0.000398883	1	0.000137874	2.8931
PF11708	3	0.000398883	1	0.000137874	2.8931
PF13515	3	0.000398883	1	0.000137874	2.8931
PF13641	3	0.000398883	1	0.000137874	2.8931
PF01565	12	0.00159553	4	0.000551496	2.89309
PF01494	14	0.00186145	5	0.00068937	2.70022
PF08240	8	0.00106369	3	0.000413622	2.57165
PF00389	5	0.000664805	2	0.000275748	2.41092
PF02178	10	0.00132961	4	0.000551496	2.41092
PF12697	5	0.000664805	2	0.000275748	2.41092
PF13923	5	0.000664805	2	0.000275748	2.41092
PF00107	12	0.00159553	5	0.00068937	2.31448
PF07859	12	0.00159553	5	0.00068937	2.31448
PF00150	8	0.00106369	4	0.000551496	1.92874
PF01266	8	0.00106369	4	0.000551496	1.92874
PF00023	4	0.000531844	2	0.000275748	1.92873
PF00078	4	0.000531844	2	0.000275748	1.92873
PF00108	6	0.000797766	3	0.000413622	1.92873
PF00120	4	0.000531844	2	0.000275748	1.92873
PF00183	2	0.000265922	1	0.000137874	1.92873
PF00188	2	0.000265922	1	0.000137874	1.92873
PF00253	2	0.000265922	1	0.000137874	1.92873
PF00258	6	0.000797766	3	0.000413622	1.92873
PF00326	4	0.000531844	2	0.000275748	1.92873
PF00393	2	0.000265922	1	0.000137874	1.92873
PF00445	2	0.000265922	1	0.000137874	1.92873
PF00484	2	0.000265922	1	0.000137874	1.92873
PF00590	2	0.000265922	1	0.000137874	1.92873
PF00596	2	0.000265922	1	0.000137874	1.92873
PF00614	4	0.000531844	2	0.000275748	1.92873
PF00817	4	0.000531844	2	0.000275748	1.92873
PF00860	2	0.000265922	1	0.000137874	1.92873
PF00884	2	0.000265922	1	0.000137874	1.92873
PF00909	2	0.000265922	1	0.000137874	1.92873
PF00920	2	0.000265922	1	0.000137874	1.92873
PF00923	2	0.000265922	1	0.000137874	1.92873
PF00925	2	0.000265922	1	0.000137874	1.92873
PF00940	2	0.000265922	1	0.000137874	1.92873
PF01036	2	0.000265922	1	0.000137874	1.92873
PF01070	2	0.000265922	1	0.000137874	1.92873
PF01137	2	0.000265922	1	0.000137874	1.92873
PF01144	4	0.000531844	2	0.000275748	1.92873
PF01161	2	0.000265922	1	0.000137874	1.92873
PF01168	2	0.000265922	1	0.000137874	1.92873
PF01174	2	0.000265922	1	0.000137874	1.92873
PF01227	2	0.000265922	1	0.000137874	1.92873
PF01231	2	0.000265922	1	0.000137874	1.92873
PF01238	2	0.000265922	1	0.000137874	1.92873
PF01474	2	0.000265922	1	0.000137874	1.92873
PF01546	4	0.000531844	2	0.000275748	1.92873
PF01554	4	0.000531844	2	0.000275748	1.92873
PF01613	2	0.000265922	1	0.000137874	1.92873
PF01636	2	0.000265922	1	0.000137874	1.92873
PF01813	2	0.000265922	1	0.000137874	1.92873
PF01822	6	0.000797766	3	0.000413622	1.92873
PF01828	2	0.000265922	1	0.000137874	1.92873
PF01855	2	0.000265922	1	0.000137874	1.92873
PF02020	2	0.000265922	1	0.000137874	1.92873
PF02127	2	0.000265922	1	0.000137874	1.92873
PF02150	2	0.000265922	1	0.000137874	1.92873
PF02460	2	0.000265922	1	0.000137874	1.92873
PF02537	2	0.000265922	1	0.000137874	1.92873
PF02747	2	0.000265922	1	0.000137874	1.92873
PF02792	2	0.000265922	1	0.000137874	1.92873
PF02803	6	0.000797766	3	0.000413622	1.92873
PF02880	2	0.000265922	1	0.000137874	1.92873
PF02894	2	0.000265922	1	0.000137874	1.92873
PF03009	4	0.000531844	2	0.000275748	1.92873
PF03059	2	0.000265922	1	0.000137874	1.92873
PF03446	4	0.000531844	2	0.000275748	1.92873
PF03467	2	0.000265922	1	0.000137874	1.92873
PF03522	2	0.000265922	1	0.000137874	1.92873
PF03935	2	0.000265922	1	0.000137874	1.92873
PF04113	2	0.000265922	1	0.000137874	1.92873
PF04142	2	0.000265922	1	0.000137874	1.92873
PF04641	2	0.000265922	1	0.000137874	1.92873
PF05181	2	0.000265922	1	0.000137874	1.92873
PF05183	2	0.000265922	1	0.000137874	1.92873
PF05875	2	0.000265922	1	0.000137874	1.92873
PF05907	2	0.000265922	1	0.000137874	1.92873
PF06220	2	0.000265922	1	0.000137874	1.92873
PF06422	2	0.000265922	1	0.000137874	1.92873
PF06437	2	0.000265922	1	0.000137874	1.92873
PF06657	2	0.000265922	1	0.000137874	1.92873
PF06728	2	0.000265922	1	0.000137874	1.92873
PF06824	4	0.000531844	2	0.000275748	1.92873
PF07000	2	0.000265922	1	0.000137874	1.92873
PF07093	2	0.000265922	1	0.000137874	1.92873
PF07719	2	0.000265922	1	0.000137874	1.92873
PF08045	2	0.000265922	1	0.000137874	1.92873
PF08154	2	0.000265922	1	0.000137874	1.92873
PF08442	2	0.000265922	1	0.000137874	1.92873
PF08507	2	0.000265922	1	0.000137874	1.92873
PF08549	2	0.000265922	1	0.000137874	1.92873
PF08617	2	0.000265922	1	0.000137874	1.92873
PF08953	2	0.000265922	1	0.000137874	1.92873
PF09423	2	0.000265922	1	0.000137874	1.92873
PF09451	2	0.000265922	1	0.000137874	1.92873
PF10032	2	0.000265922	1	0.000137874	1.92873
PF10237	2	0.000265922	1	0.000137874	1.92873
PF10303	2	0.000265922	1	0.000137874	1.92873
PF10358	2	0.000265922	1	0.000137874	1.92873
PF10446	2	0.000265922	1	0.000137874	1.92873
PF10487	2	0.000265922	1	0.000137874	1.92873
PF11700	2	0.000265922	1	0.000137874	1.92873
PF11717	2	0.000265922	1	0.000137874	1.92873
PF11735	2	0.000265922	1	0.000137874	1.92873
PF11882	2	0.000265922	1	0.000137874	1.92873
PF11885	2	0.000265922	1	0.000137874	1.92873
PF11937	2	0.000265922	1	0.000137874	1.92873
PF11970	2	0.000265922	1	0.000137874	1.92873
PF12222	2	0.000265922	1	0.000137874	1.92873
PF12340	2	0.000265922	1	0.000137874	1.92873
PF12359	2	0.000265922	1	0.000137874	1.92873
PF12621	4	0.000531844	2	0.000275748	1.92873
PF12706	2	0.000265922	1	0.000137874	1.92873
PF12751	2	0.000265922	1	0.000137874	1.92873
PF13176	2	0.000265922	1	0.000137874	1.92873
PF13185	2	0.000265922	1	0.000137874	1.92873
PF13259	2	0.000265922	1	0.000137874	1.92873
PF13374	6	0.000797766	3	0.000413622	1.92873
PF13622	2	0.000265922	1	0.000137874	1.92873
PF13649	2	0.000265922	1	0.000137874	1.92873
PF13673	2	0.000265922	1	0.000137874	1.92873
PF13840	2	0.000265922	1	0.000137874	1.92873
PF14226	2	0.000265922	1	0.000137874	1.92873
PF14510	2	0.000265922	1	0.000137874	1.92873
PF14612	2	0.000265922	1	0.000137874	1.92873
PF16113	2	0.000265922	1	0.000137874	1.92873
PF16198	2	0.000265922	1	0.000137874	1.92873
PF16884	2	0.000265922	1	0.000137874	1.92873
PF16916	2	0.000265922	1	0.000137874	1.92873
PF00067	27	0.00358995	14	0.00193024	1.85985
PF01485	9	0.00119665	5	0.00068937	1.73586
PF07690	64	0.00850951	36	0.00496346	1.71443
PF00106	23	0.0030581	13	0.00179236	1.70619
PF01593	7	0.000930727	4	0.000551496	1.68764
PF08241	7	0.000930727	4	0.000551496	1.68764
PF00722	14	0.00186145	8	0.00110299	1.68764
PF00462	5	0.000664805	3	0.000413622	1.60728
PF00962	5	0.000664805	3	0.000413622	1.60728
PF00999	5	0.000664805	3	0.000413622	1.60728
PF01031	5	0.000664805	3	0.000413622	1.60728
PF01151	5	0.000664805	3	0.000413622	1.60728
PF01794	10	0.00132961	6	0.000827244	1.60728
PF02225	5	0.000664805	3	0.000413622	1.60728
PF03198	5	0.000664805	3	0.000413622	1.60728
PF08030	10	0.00132961	6	0.000827244	1.60728
PF13424	5	0.000664805	3	0.000413622	1.60728
PF13472	5	0.000664805	3	0.000413622	1.60728
PF13540	5	0.000664805	3	0.000413622	1.60728
PF00171	13	0.00172849	8	0.00110299	1.56709
PF00324	11	0.00146257	7	0.000965118	1.51543
PF00072	17	0.00226034	11	0.00151661	1.49039
PF00175	9	0.00119665	6	0.000827244	1.44655
PF00481	9	0.00119665	6	0.000827244	1.44655
PF08022	9	0.00119665	6	0.000827244	1.44655
PF00102	3	0.000398883	2	0.000275748	1.44655
PF00170	6	0.000797766	4	0.000551496	1.44655
PF00205	3	0.000398883	2	0.000275748	1.44655
PF00238	3	0.000398883	2	0.000275748	1.44655
PF00244	3	0.000398883	2	0.000275748	1.44655
PF00289	3	0.000398883	2	0.000275748	1.44655
PF00350	6	0.000797766	4	0.000551496	1.44655
PF00378	6	0.000797766	4	0.000551496	1.44655
PF00387	3	0.000398883	2	0.000275748	1.44655
PF00459	3	0.000398883	2	0.000275748	1.44655
PF00485	3	0.000398883	2	0.000275748	1.44655
PF00494	3	0.000398883	2	0.000275748	1.44655
PF00622	3	0.000398883	2	0.000275748	1.44655
PF00753	3	0.000398883	2	0.000275748	1.44655
PF01061	6	0.000797766	4	0.000551496	1.44655
PF01068	3	0.000398883	2	0.000275748	1.44655
PF01088	3	0.000398883	2	0.000275748	1.44655
PF01150	3	0.000398883	2	0.000275748	1.44655
PF01171	3	0.000398883	2	0.000275748	1.44655
PF01336	6	0.000797766	4	0.000551496	1.44655
PF01344	3	0.000398883	2	0.000275748	1.44655
PF01380	3	0.000398883	2	0.000275748	1.44655
PF01501	3	0.000398883	2	0.000275748	1.44655
PF01507	3	0.000398883	2	0.000275748	1.44655
PF01544	6	0.000797766	4	0.000551496	1.44655
PF02136	3	0.000398883	2	0.000275748	1.44655
PF02492	3	0.000398883	2	0.000275748	1.44655
PF02714	6	0.000797766	4	0.000551496	1.44655
PF02752	3	0.000398883	2	0.000275748	1.44655
PF02775	3	0.000398883	2	0.000275748	1.44655
PF02776	3	0.000398883	2	0.000275748	1.44655
PF02862	3	0.000398883	2	0.000275748	1.44655
PF02913	3	0.000398883	2	0.000275748	1.44655
PF03060	3	0.000398883	2	0.000275748	1.44655
PF03835	3	0.000398883	2	0.000275748	1.44655
PF03947	3	0.000398883	2	0.000275748	1.44655
PF04053	3	0.000398883	2	0.000275748	1.44655
PF04212	3	0.000398883	2	0.000275748	1.44655
PF04389	6	0.000797766	4	0.000551496	1.44655
PF04670	3	0.000398883	2	0.000275748	1.44655
PF04675	3	0.000398883	2	0.000275748	1.44655
PF04679	3	0.000398883	2	0.000275748	1.44655
PF05577	3	0.000398883	2	0.000275748	1.44655
PF05794	3	0.000398883	2	0.000275748	1.44655
PF06068	3	0.000398883	2	0.000275748	1.44655
PF06201	3	0.000398883	2	0.000275748	1.44655
PF06472	3	0.000398883	2	0.000275748	1.44655
PF07676	3	0.000398883	2	0.000275748	1.44655
PF07724	3	0.000398883	2	0.000275748	1.44655
PF07989	3	0.000398883	2	0.000275748	1.44655
PF08325	3	0.000398883	2	0.000275748	1.44655
PF08449	3	0.000398883	2	0.000275748	1.44655
PF08534	3	0.000398883	2	0.000275748	1.44655
PF10373	3	0.000398883	2	0.000275748	1.44655
PF11702	3	0.000398883	2	0.000275748	1.44655
PF13418	6	0.000797766	4	0.000551496	1.44655
PF13450	6	0.000797766	4	0.000551496	1.44655
PF13854	3	0.000398883	2	0.000275748	1.44655
PF13967	6	0.000797766	4	0.000551496	1.44655
PF14602	3	0.000398883	2	0.000275748	1.44655
PF14681	3	0.000398883	2	0.000275748	1.44655
PF00083	36	0.0047866	25	0.00344685	1.38869
PF13520	10	0.00132961	7	0.000965118	1.37767
PF00026	7	0.000930727	5	0.00068937	1.35011
PF00082	7	0.000930727	5	0.00068937	1.35011
PF00266	7	0.000930727	5	0.00068937	1.35011
PF00403	7	0.000930727	5	0.00068937	1.35011
PF00782	7	0.000930727	5	0.00068937	1.35011
PF01008	7	0.000930727	5	0.00068937	1.35011
PF01545	7	0.000930727	5	0.00068937	1.35011
PF13193	7	0.000930727	5	0.00068937	1.35011
PF14703	7	0.000930727	5	0.00068937	1.35011
PF00135	11	0.00146257	8	0.00110299	1.326
PF00512	11	0.00146257	8	0.00110299	1.326
PF00168	19	0.00252626	14	0.00193024	1.30878
PF03372	8	0.00106369	6	0.000827244	1.28582
PF00046	4	0.000531844	3	0.000413622	1.28582
PF00206	4	0.000531844	3	0.000413622	1.28582
PF00282	4	0.000531844	3	0.000413622	1.28582
PF00388	4	0.000531844	3	0.000413622	1.28582
PF00515	4	0.000531844	3	0.000413622	1.28582
PF00626	4	0.000531844	3	0.000413622	1.28582
PF00689	4	0.000531844	3	0.000413622	1.28582
PF00970	4	0.000531844	3	0.000413622	1.28582
PF01063	4	0.000531844	3	0.000413622	1.28582
PF01467	4	0.000531844	3	0.000413622	1.28582
PF02260	4	0.000531844	3	0.000413622	1.28582
PF02353	4	0.000531844	3	0.000413622	1.28582
PF02366	4	0.000531844	3	0.000413622	1.28582
PF02782	4	0.000531844	3	0.000413622	1.28582
PF02798	4	0.000531844	3	0.000413622	1.28582
PF04969	4	0.000531844	3	0.000413622	1.28582
PF08389	4	0.000531844	3	0.000413622	1.28582
PF08447	4	0.000531844	3	0.000413622	1.28582
PF08544	4	0.000531844	3	0.000413622	1.28582
PF11799	4	0.000531844	3	0.000413622	1.28582
PF13415	4	0.000531844	3	0.000413622	1.28582
PF13419	4	0.000531844	3	0.000413622	1.28582
PF13532	4	0.000531844	3	0.000413622	1.28582
PF13637	4	0.000531844	3	0.000413622	1.28582
PF00501	25	0.00332403	19	0.00261961	1.2689
PF01699	13	0.00172849	10	0.00137874	1.25367
PF02518	18	0.0023933	14	0.00193024	1.2399
PF00063	5	0.000664805	4	0.000551496	1.20546
PF00141	5	0.000664805	4	0.000551496	1.20546
PF00230	5	0.000664805	4	0.000551496	1.20546
PF00579	5	0.000664805	4	0.000551496	1.20546
PF00615	5	0.000664805	4	0.000551496	1.20546
PF00650	5	0.000664805	4	0.000551496	1.20546
PF00667	5	0.000664805	4	0.000551496	1.20546
PF01053	5	0.000664805	4	0.000551496	1.20546
PF01207	5	0.000664805	4	0.000551496	1.20546
PF02779	5	0.000664805	4	0.000551496	1.20546
PF03798	5	0.000664805	4	0.000551496	1.20546
PF04488	5	0.000664805	4	0.000551496	1.20546
PF05653	5	0.000664805	4	0.000551496	1.20546
PF05773	5	0.000664805	4	0.000551496	1.20546
PF13513	5	0.000664805	4	0.000551496	1.20546
PF00173	16	0.00212738	13	0.00179236	1.18692
PF00288	6	0.000797766	5	0.00068937	1.15724
PF00385	6	0.000797766	5	0.00068937	1.15724
PF00441	6	0.000797766	5	0.00068937	1.15724
PF00487	6	0.000797766	5	0.00068937	1.15724
PF00690	6	0.000797766	5	0.00068937	1.15724
PF02771	6	0.000797766	5	0.00068937	1.15724
PF02845	6	0.000797766	5	0.00068937	1.15724
PF03169	6	0.000797766	5	0.00068937	1.15724
PF10294	6	0.000797766	5	0.00068937	1.15724
PF11754	6	0.000797766	5	0.00068937	1.15724
PF12738	6	0.000797766	5	0.00068937	1.15724
PF00155	12	0.00159553	10	0.00137874	1.15724
PF13561	12	0.00159553	10	0.00137874	1.15724
PF00571	13	0.00172849	11	0.00151661	1.13971
PF00005	35	0.00465364	30	0.00413622	1.12509
PF00152	7	0.000930727	6	0.000827244	1.12509
PF00557	7	0.000930727	6	0.000827244	1.12509
PF00581	7	0.000930727	6	0.000827244	1.12509
PF00651	7	0.000930727	6	0.000827244	1.12509
PF01553	7	0.000930727	6	0.000827244	1.12509
PF02146	7	0.000930727	6	0.000827244	1.12509
PF02535	7	0.000930727	6	0.000827244	1.12509
PF02770	7	0.000930727	6	0.000827244	1.12509
PF10584	7	0.000930727	6	0.000827244	1.12509
PF13087	7	0.000930727	6	0.000827244	1.12509
PF00132	8	0.00106369	7	0.000965118	1.10213
PF00291	8	0.00106369	7	0.000965118	1.10213
PF00412	8	0.00106369	7	0.000965118	1.10213
PF00627	8	0.00106369	7	0.000965118	1.10213
PF01422	8	0.00106369	7	0.000965118	1.10213
PF13086	8	0.00106369	7	0.000965118	1.10213
PF00149	18	0.0023933	16	0.00220598	1.08491
PF00498	9	0.00119665	8	0.00110299	1.08491
PF01602	9	0.00119665	8	0.00110299	1.08491
PF07717	9	0.00119665	8	0.00110299	1.08491
PF13855	9	0.00119665	8	0.00110299	1.08491
PF00153	103	0.013695	92	0.0126844	1.07967
PF00899	10	0.00132961	9	0.00124087	1.07151
PF13634	10	0.00132961	9	0.00124087	1.07151
PF00439	11	0.00146257	10	0.00137874	1.0608
PF00561	11	0.00146257	10	0.00137874	1.0608
PF00122	12	0.00159553	11	0.00151661	1.05204
PF00169	12	0.00159553	11	0.00151661	1.05204
PF00787	13	0.00172849	12	0.00165449	1.04473
PF13639	13	0.00172849	12	0.00165449	1.04473
PF00664	14	0.00186145	13	0.00179236	1.03855
PF00227	17	0.00226034	16	0.00220598	1.02464
PF04082	34	0.00452068	32	0.00441197	1.02464
PF00176	20	0.00265922	19	0.00261961	1.01512
PF00400	269	0.0357665	261	0.0359851	0.993925
PF00172	40	0.00531844	39	0.00537709	0.989093
PF00117	8	0.00106369	8	0.00110299	0.96437
PF00300	8	0.00106369	8	0.00110299	0.96437
PF00454	8	0.00106369	8	0.00110299	0.96437
PF00620	8	0.00106369	8	0.00110299	0.96437
PF12894	8	0.00106369	8	0.00110299	0.96437
PF00009	15	0.00199442	15	0.00206811	0.964368
PF00432	15	0.00199442	15	0.00206811	0.964368
PF00071	26	0.00345699	26	0.00358472	0.964368
PF00702	11	0.00146257	11	0.00151661	0.964368
PF00013	21	0.00279218	21	0.00289535	0.964367
PF00004	40	0.00531844	40	0.00551496	0.964366
PF00006	4	0.000531844	4	0.000551496	0.964366
PF00010	7	0.000930727	7	0.000965118	0.964366
PF00025	7	0.000930727	7	0.000965118	0.964366
PF00027	6	0.000797766	6	0.000827244	0.964366
PF00034	1	0.000132961	1	0.000137874	0.964366
PF00037	1	0.000132961	1	0.000137874	0.964366
PF00041	1	0.000132961	1	0.000137874	0.964366
PF00043	2	0.000265922	2	0.000275748	0.964366
PF00044	1	0.000132961	1	0.000137874	0.964366
PF00056	2	0.000265922	2	0.000275748	0.964366
PF00081	2	0.000265922	2	0.000275748	0.964366
PF00091	4	0.000531844	4	0.000551496	0.964366
PF00092	1	0.000132961	1	0.000137874	0.964366
PF00109	3	0.000398883	3	0.000413622	0.964366
PF00111	2	0.000265922	2	0.000275748	0.964366
PF00113	1	0.000132961	1	0.000137874	0.964366
PF00121	1	0.000132961	1	0.000137874	0.964366
PF00128	3	0.000398883	3	0.000413622	0.964366
PF00136	5	0.000664805	5	0.00068937	0.964366
PF00137	7	0.000930727	7	0.000965118	0.964366
PF00156	5	0.000664805	5	0.00068937	0.964366
PF00162	1	0.000132961	1	0.000137874	0.964366
PF00163	2	0.000265922	2	0.000275748	0.964366
PF00166	1	0.000132961	1	0.000137874	0.964366
PF00185	2	0.000265922	2	0.000275748	0.964366
PF00186	1	0.000132961	1	0.000137874	0.964366
PF00189	1	0.000132961	1	0.000137874	0.964366
PF00195	1	0.000132961	1	0.000137874	0.964366
PF00199	2	0.000265922	2	0.000275748	0.964366
PF00200	1	0.000132961	1	0.000137874	0.964366
PF00201	1	0.000132961	1	0.000137874	0.964366
PF00202	5	0.000664805	5	0.00068937	0.964366
PF00203	2	0.000265922	2	0.000275748	0.964366
PF00204	1	0.000132961	1	0.000137874	0.964366
PF00208	1	0.000132961	1	0.000137874	0.964366
PF00211	1	0.000132961	1	0.000137874	0.964366
PF00213	1	0.000132961	1	0.000137874	0.964366
PF00215	1	0.000132961	1	0.000137874	0.964366
PF00218	1	0.000132961	1	0.000137874	0.964366
PF00224	1	0.000132961	1	0.000137874	0.964366
PF00225	10	0.00132961	10	0.00137874	0.964366
PF00231	1	0.000132961	1	0.000137874	0.964366
PF00233	1	0.000132961	1	0.000137874	0.964366
PF00235	1	0.000132961	1	0.000137874	0.964366
PF00245	1	0.000132961	1	0.000137874	0.964366
PF00249	6	0.000797766	6	0.000827244	0.964366
PF00250	4	0.000531844	4	0.000551496	0.964366
PF00252	2	0.000265922	2	0.000275748	0.964366
PF00254	3	0.000398883	3	0.000413622	0.964366
PF00255	1	0.000132961	1	0.000137874	0.964366
PF00262	1	0.000132961	1	0.000137874	0.964366
PF00264	2	0.000265922	2	0.000275748	0.964366
PF00268	1	0.000132961	1	0.000137874	0.964366
PF00276	2	0.000265922	2	0.000275748	0.964366
PF00278	1	0.000132961	1	0.000137874	0.964366
PF00281	2	0.000265922	2	0.000275748	0.964366
PF00285	3	0.000398883	3	0.000413622	0.964366
PF00290	1	0.000132961	1	0.000137874	0.964366
PF00294	4	0.000531844	4	0.000551496	0.964366
PF00297	2	0.000265922	2	0.000275748	0.964366
PF00306	1	0.000132961	1	0.000137874	0.964366
PF00310	1	0.000132961	1	0.000137874	0.964366
PF00312	2	0.000265922	2	0.000275748	0.964366
PF00314	1	0.000132961	1	0.000137874	0.964366
PF00316	1	0.000132961	1	0.000137874	0.964366
PF00317	1	0.000132961	1	0.000137874	0.964366
PF00318	3	0.000398883	3	0.000413622	0.964366
PF00319	2	0.000265922	2	0.000275748	0.964366
PF00327	2	0.000265922	2	0.000275748	0.964366
PF00329	1	0.000132961	1	0.000137874	0.964366
PF00330	4	0.000531844	4	0.000551496	0.964366
PF00333	2	0.000265922	2	0.000275748	0.964366
PF00334	1	0.000132961	1	0.000137874	0.964366
PF00338	2	0.000265922	2	0.000275748	0.964366
PF00339	2	0.000265922	2	0.000275748	0.964366
PF00343	1	0.000132961	1	0.000137874	0.964366
PF00344	1	0.000132961	1	0.000137874	0.964366
PF00346	1	0.000132961	1	0.000137874	0.964366
PF00347	4	0.000531844	4	0.000551496	0.964366
PF00348	3	0.000398883	3	0.000413622	0.964366
PF00349	3	0.000398883	3	0.000413622	0.964366
PF00352	2	0.000265922	2	0.000275748	0.964366
PF00355	2	0.000265922	2	0.000275748	0.964366
PF00365	2	0.000265922	2	0.000275748	0.964366
PF00368	1	0.000132961	1	0.000137874	0.964366
PF00370	3	0.000398883	3	0.000413622	0.964366
PF00380	2	0.000265922	2	0.000275748	0.964366
PF00390	1	0.000132961	1	0.000137874	0.964366
PF00398	1	0.000132961	1	0.000137874	0.964366
PF00406	4	0.000531844	4	0.000551496	0.964366
PF00408	2	0.000265922	2	0.000275748	0.964366
PF00411	1	0.000132961	1	0.000137874	0.964366
PF00416	2	0.000265922	2	0.000275748	0.964366
PF00425	3	0.000398883	3	0.000413622	0.964366
PF00428	3	0.000398883	3	0.000413622	0.964366
PF00436	1	0.000132961	1	0.000137874	0.964366
PF00438	1	0.000132961	1	0.000137874	0.964366
PF00447	3	0.000398883	3	0.000413622	0.964366
PF00448	2	0.000265922	2	0.000275748	0.964366
PF00450	7	0.000930727	7	0.000965118	0.964366
PF00456	1	0.000132961	1	0.000137874	0.964366
PF00463	2	0.000265922	2	0.000275748	0.964366
PF00464	2	0.000265922	2	0.000275748	0.964366
PF00465	1	0.000132961	1	0.000137874	0.964366
PF00466	2	0.000265922	2	0.000275748	0.964366
PF00474	1	0.000132961	1	0.000137874	0.964366
PF00475	1	0.000132961	1	0.000137874	0.964366
PF00476	1	0.000132961	1	0.000137874	0.964366
PF00478	1	0.000132961	1	0.000137874	0.964366
PF00479	1	0.000132961	1	0.000137874	0.964366
PF00483	3	0.000398883	3	0.000413622	0.964366
PF00488	6	0.000797766	6	0.000827244	0.964366
PF00490	1	0.000132961	1	0.000137874	0.964366
PF00491	1	0.000132961	1	0.000137874	0.964366
PF00493	6	0.000797766	6	0.000827244	0.964366
PF00505	6	0.000797766	6	0.000827244	0.964366
PF00520	4	0.000531844	4	0.000551496	0.964366
PF00521	1	0.000132961	1	0.000137874	0.964366
PF00533	4	0.000531844	4	0.000551496	0.964366
PF00538	1	0.000132961	1	0.000137874	0.964366
PF00542	1	0.000132961	1	0.000137874	0.964366
PF00549	3	0.000398883	3	0.000413622	0.964366
PF00562	3	0.000398883	3	0.000413622	0.964366
PF00564	4	0.000531844	4	0.000551496	0.964366
PF00565	4	0.000531844	4	0.000551496	0.964366
PF00567	1	0.000132961	1	0.000137874	0.964366
PF00568	1	0.000132961	1	0.000137874	0.964366
PF00569	4	0.000531844	4	0.000551496	0.964366
PF00570	1	0.000132961	1	0.000137874	0.964366
PF00572	2	0.000265922	2	0.000275748	0.964366
PF00573	2	0.000265922	2	0.000275748	0.964366
PF00574	1	0.000132961	1	0.000137874	0.964366
PF00576	1	0.000132961	1	0.000137874	0.964366
PF00580	1	0.000132961	1	0.000137874	0.964366
PF00582	2	0.000265922	2	0.000275748	0.964366
PF00585	2	0.000265922	2	0.000275748	0.964366
PF00586	1	0.000132961	1	0.000137874	0.964366
PF00587	7	0.000930727	7	0.000965118	0.964366
PF00588	1	0.000132961	1	0.000137874	0.964366
PF00591	1	0.000132961	1	0.000137874	0.964366
PF00610	4	0.000531844	4	0.000551496	0.964366
PF00613	2	0.000265922	2	0.000275748	0.964366
PF00617	4	0.000531844	4	0.000551496	0.964366
PF00618	4	0.000531844	4	0.000551496	0.964366
PF00621	6	0.000797766	6	0.000827244	0.964366
PF00623	3	0.000398883	3	0.000413622	0.964366
PF00628	10	0.00132961	10	0.00137874	0.964366
PF00631	1	0.000132961	1	0.000137874	0.964366
PF00632	6	0.000797766	6	0.000827244	0.964366
PF00633	1	0.000132961	1	0.000137874	0.964366
PF00635	1	0.000132961	1	0.000137874	0.964366
PF00638	4	0.000531844	4	0.000551496	0.964366
PF00639	1	0.000132961	1	0.000137874	0.964366
PF00645	1	0.000132961	1	0.000137874	0.964366
PF00647	1	0.000132961	1	0.000137874	0.964366
PF00648	1	0.000132961	1	0.000137874	0.964366
PF00653	2	0.000265922	2	0.000275748	0.964366
PF00654	3	0.000398883	3	0.000413622	0.964366
PF00657	1	0.000132961	1	0.000137874	0.964366
PF00658	1	0.000132961	1	0.000137874	0.964366
PF00668	6	0.000797766	6	0.000827244	0.964366
PF00670	1	0.000132961	1	0.000137874	0.964366
PF00672	1	0.000132961	1	0.000137874	0.964366
PF00673	2	0.000265922	2	0.000275748	0.964366
PF00675	6	0.000797766	6	0.000827244	0.964366
PF00676	3	0.000398883	3	0.000413622	0.964366
PF00677	2	0.000265922	2	0.000275748	0.964366
PF00679	6	0.000797766	6	0.000827244	0.964366
PF00682	4	0.000531844	4	0.000551496	0.964366
PF00684	4	0.000531844	4	0.000551496	0.964366
PF00686	1	0.000132961	1	0.000137874	0.964366
PF00687	3	0.000398883	3	0.000413622	0.964366
PF00694	4	0.000531844	4	0.000551496	0.964366
PF00696	3	0.000398883	3	0.000413622	0.964366
PF00697	1	0.000132961	1	0.000137874	0.964366
PF00698	3	0.000398883	3	0.000413622	0.964366
PF00705	1	0.000132961	1	0.000137874	0.964366
PF00707	1	0.000132961	1	0.000137874	0.964366
PF00709	1	0.000132961	1	0.000137874	0.964366
PF00710	1	0.000132961	1	0.000137874	0.964366
PF00719	1	0.000132961	1	0.000137874	0.964366
PF00723	1	0.000132961	1	0.000137874	0.964366
PF00725	1	0.000132961	1	0.000137874	0.964366
PF00730	4	0.000531844	4	0.000551496	0.964366
PF00731	1	0.000132961	1	0.000137874	0.964366
PF00733	2	0.000265922	2	0.000275748	0.964366
PF00736	1	0.000132961	1	0.000137874	0.964366
PF00742	1	0.000132961	1	0.000137874	0.964366
PF00749	3	0.000398883	3	0.000413622	0.964366
PF00750	1	0.000132961	1	0.000137874	0.964366
PF00752	4	0.000531844	4	0.000551496	0.964366
PF00756	1	0.000132961	1	0.000137874	0.964366
PF00762	1	0.000132961	1	0.000137874	0.964366
PF00763	1	0.000132961	1	0.000137874	0.964366
PF00764	1	0.000132961	1	0.000137874	0.964366
PF00773	3	0.000398883	3	0.000413622	0.964366
PF00780	3	0.000398883	3	0.000413622	0.964366
PF00786	2	0.000265922	2	0.000275748	0.964366
PF00788	1	0.000132961	1	0.000137874	0.964366
PF00790	4	0.000531844	4	0.000551496	0.964366
PF00792	1	0.000132961	1	0.000137874	0.964366
PF00793	2	0.000265922	2	0.000275748	0.964366
PF00795	4	0.000531844	4	0.000551496	0.964366
PF00800	1	0.000132961	1	0.000137874	0.964366
PF00804	2	0.000265922	2	0.000275748	0.964366
PF00809	1	0.000132961	1	0.000137874	0.964366
PF00815	1	0.000132961	1	0.000137874	0.964366
PF00827	1	0.000132961	1	0.000137874	0.964366
PF00828	2	0.000265922	2	0.000275748	0.964366
PF00829	1	0.000132961	1	0.000137874	0.964366
PF00830	1	0.000132961	1	0.000137874	0.964366
PF00831	1	0.000132961	1	0.000137874	0.964366
PF00833	1	0.000132961	1	0.000137874	0.964366
PF00834	1	0.000132961	1	0.000137874	0.964366
PF00838	1	0.000132961	1	0.000137874	0.964366
PF00850	4	0.000531844	4	0.000551496	0.964366
PF00855	1	0.000132961	1	0.000137874	0.964366
PF00867	4	0.000531844	4	0.000551496	0.964366
PF00875	3	0.000398883	3	0.000413622	0.964366
PF00885	1	0.000132961	1	0.000137874	0.964366
PF00886	1	0.000132961	1	0.000137874	0.964366
PF00888	4	0.000531844	4	0.000551496	0.964366
PF00890	2	0.000265922	2	0.000275748	0.964366
PF00900	1	0.000132961	1	0.000137874	0.964366
PF00916	4	0.000531844	4	0.000551496	0.964366
PF00924	2	0.000265922	2	0.000275748	0.964366
PF00926	1	0.000132961	1	0.000137874	0.964366
PF00928	4	0.000531844	4	0.000551496	0.964366
PF00939	1	0.000132961	1	0.000137874	0.964366
PF00941	1	0.000132961	1	0.000137874	0.964366
PF00953	1	0.000132961	1	0.000137874	0.964366
PF00956	2	0.000265922	2	0.000275748	0.964366
PF00958	1	0.000132961	1	0.000137874	0.964366
PF00982	3	0.000398883	3	0.000413622	0.964366
PF00988	2	0.000265922	2	0.000275748	0.964366
PF00989	1	0.000132961	1	0.000137874	0.964366
PF00994	3	0.000398883	3	0.000413622	0.964366
PF00995	4	0.000531844	4	0.000551496	0.964366
PF00996	2	0.000265922	2	0.000275748	0.964366
PF01000	2	0.000265922	2	0.000275748	0.964366
PF01014	2	0.000265922	2	0.000275748	0.964366
PF01015	1	0.000132961	1	0.000137874	0.964366
PF01016	1	0.000132961	1	0.000137874	0.964366
PF01018	2	0.000265922	2	0.000275748	0.964366
PF01025	1	0.000132961	1	0.000137874	0.964366
PF01026	2	0.000265922	2	0.000275748	0.964366
PF01027	2	0.000265922	2	0.000275748	0.964366
PF01028	1	0.000132961	1	0.000137874	0.964366
PF01039	2	0.000265922	2	0.000275748	0.964366
PF01040	2	0.000265922	2	0.000275748	0.964366
PF01042	1	0.000132961	1	0.000137874	0.964366
PF01058	1	0.000132961	1	0.000137874	0.964366
PF01062	1	0.000132961	1	0.000137874	0.964366
PF01071	1	0.000132961	1	0.000137874	0.964366
PF01073	1	0.000132961	1	0.000137874	0.964366
PF01074	1	0.000132961	1	0.000137874	0.964366
PF01084	1	0.000132961	1	0.000137874	0.964366
PF01086	1	0.000132961	1	0.000137874	0.964366
PF01087	1	0.000132961	1	0.000137874	0.964366
PF01090	1	0.000132961	1	0.000137874	0.964366
PF01092	1	0.000132961	1	0.000137874	0.964366
PF01103	1	0.000132961	1	0.000137874	0.964366
PF01106	1	0.000132961	1	0.000137874	0.964366
PF01112	2	0.000265922	2	0.000275748	0.964366
PF01115	1	0.000132961	1	0.000137874	0.964366
PF01116	1	0.000132961	1	0.000137874	0.964366
PF01119	3	0.000398883	3	0.000413622	0.964366
PF01124	1	0.000132961	1	0.000137874	0.964366
PF01125	1	0.000132961	1	0.000137874	0.964366
PF01126	1	0.000132961	1	0.000137874	0.964366
PF01127	1	0.000132961	1	0.000137874	0.964366
PF01131	1	0.000132961	1	0.000137874	0.964366
PF01134	1	0.000132961	1	0.000137874	0.964366
PF01138	6	0.000797766	6	0.000827244	0.964366
PF01142	1	0.000132961	1	0.000137874	0.964366
PF01145	3	0.000398883	3	0.000413622	0.964366
PF01148	1	0.000132961	1	0.000137874	0.964366
PF01149	1	0.000132961	1	0.000137874	0.964366
PF01154	1	0.000132961	1	0.000137874	0.964366
PF01157	1	0.000132961	1	0.000137874	0.964366
PF01158	1	0.000132961	1	0.000137874	0.964366
PF01159	1	0.000132961	1	0.000137874	0.964366
PF01163	3	0.000398883	3	0.000413622	0.964366
PF01169	2	0.000265922	2	0.000275748	0.964366
PF01170	1	0.000132961	1	0.000137874	0.964366
PF01182	1	0.000132961	1	0.000137874	0.964366
PF01187	1	0.000132961	1	0.000137874	0.964366
PF01189	3	0.000398883	3	0.000413622	0.964366
PF01191	1	0.000132961	1	0.000137874	0.964366
PF01193	2	0.000265922	2	0.000275748	0.964366
PF01195	1	0.000132961	1	0.000137874	0.964366
PF01196	1	0.000132961	1	0.000137874	0.964366
PF01197	1	0.000132961	1	0.000137874	0.964366
PF01198	1	0.000132961	1	0.000137874	0.964366
PF01199	1	0.000132961	1	0.000137874	0.964366
PF01200	1	0.000132961	1	0.000137874	0.964366
PF01202	2	0.000265922	2	0.000275748	0.964366
PF01204	1	0.000132961	1	0.000137874	0.964366
PF01205	2	0.000265922	2	0.000275748	0.964366
PF01208	1	0.000132961	1	0.000137874	0.964366
PF01209	1	0.000132961	1	0.000137874	0.964366
PF01210	1	0.000132961	1	0.000137874	0.964366
PF01212	1	0.000132961	1	0.000137874	0.964366
PF01213	1	0.000132961	1	0.000137874	0.964366
PF01214	2	0.000265922	2	0.000275748	0.964366
PF01215	1	0.000132961	1	0.000137874	0.964366
PF01217	6	0.000797766	6	0.000827244	0.964366
PF01218	1	0.000132961	1	0.000137874	0.964366
PF01230	3	0.000398883	3	0.000413622	0.964366
PF01232	1	0.000132961	1	0.000137874	0.964366
PF01233	1	0.000132961	1	0.000137874	0.964366
PF01245	1	0.000132961	1	0.000137874	0.964366
PF01246	2	0.000265922	2	0.000275748	0.964366
PF01251	1	0.000132961	1	0.000137874	0.964366
PF01253	2	0.000265922	2	0.000275748	0.964366
PF01255	1	0.000132961	1	0.000137874	0.964366
PF01256	1	0.000132961	1	0.000137874	0.964366
PF01257	1	0.000132961	1	0.000137874	0.964366
PF01259	1	0.000132961	1	0.000137874	0.964366
PF01261	1	0.000132961	1	0.000137874	0.964366
PF01263	3	0.000398883	3	0.000413622	0.964366
PF01264	1	0.000132961	1	0.000137874	0.964366
PF01265	2	0.000265922	2	0.000275748	0.964366
PF01267	1	0.000132961	1	0.000137874	0.964366
PF01268	1	0.000132961	1	0.000137874	0.964366
PF01269	1	0.000132961	1	0.000137874	0.964366
PF01274	1	0.000132961	1	0.000137874	0.964366
PF01280	1	0.000132961	1	0.000137874	0.964366
PF01282	1	0.000132961	1	0.000137874	0.964366
PF01283	1	0.000132961	1	0.000137874	0.964366
PF01285	1	0.000132961	1	0.000137874	0.964366
PF01287	2	0.000265922	2	0.000275748	0.964366
PF01288	1	0.000132961	1	0.000137874	0.964366
PF01293	1	0.000132961	1	0.000137874	0.964366
PF01294	1	0.000132961	1	0.000137874	0.964366
PF01300	1	0.000132961	1	0.000137874	0.964366
PF01302	4	0.000531844	4	0.000551496	0.964366
PF01315	1	0.000132961	1	0.000137874	0.964366
PF01321	1	0.000132961	1	0.000137874	0.964366
PF01329	1	0.000132961	1	0.000137874	0.964366
PF01351	1	0.000132961	1	0.000137874	0.964366
PF01368	1	0.000132961	1	0.000137874	0.964366
PF01369	4	0.000531844	4	0.000551496	0.964366
PF01379	1	0.000132961	1	0.000137874	0.964366
PF01381	1	0.000132961	1	0.000137874	0.964366
PF01393	1	0.000132961	1	0.000137874	0.964366
PF01394	2	0.000265922	2	0.000275748	0.964366
PF01398	7	0.000930727	7	0.000965118	0.964366
PF01406	1	0.000132961	1	0.000137874	0.964366
PF01409	3	0.000398883	3	0.000413622	0.964366
PF01416	2	0.000265922	2	0.000275748	0.964366
PF01417	2	0.000265922	2	0.000275748	0.964366
PF01424	4	0.000531844	4	0.000551496	0.964366
PF01426	2	0.000265922	2	0.000275748	0.964366
PF01432	2	0.000265922	2	0.000275748	0.964366
PF01433	3	0.000398883	3	0.000413622	0.964366
PF01434	2	0.000265922	2	0.000275748	0.964366
PF01435	2	0.000265922	2	0.000275748	0.964366
PF01450	1	0.000132961	1	0.000137874	0.964366
PF01451	1	0.000132961	1	0.000137874	0.964366
PF01454	1	0.000132961	1	0.000137874	0.964366
PF01459	2	0.000265922	2	0.000275748	0.964366
PF01465	1	0.000132961	1	0.000137874	0.964366
PF01466	1	0.000132961	1	0.000137874	0.964366
PF01472	3	0.000398883	3	0.000413622	0.964366
PF01480	3	0.000398883	3	0.000413622	0.964366
PF01483	1	0.000132961	1	0.000137874	0.964366
PF01487	1	0.000132961	1	0.000137874	0.964366
PF01490	5	0.000664805	5	0.00068937	0.964366
PF01491	1	0.000132961	1	0.000137874	0.964366
PF01493	1	0.000132961	1	0.000137874	0.964366
PF01496	1	0.000132961	1	0.000137874	0.964366
PF01502	1	0.000132961	1	0.000137874	0.964366
PF01503	1	0.000132961	1	0.000137874	0.964366
PF01504	2	0.000265922	2	0.000275748	0.964366
PF01509	2	0.000265922	2	0.000275748	0.964366
PF01512	1	0.000132961	1	0.000137874	0.964366
PF01513	3	0.000398883	3	0.000413622	0.964366
PF01521	2	0.000265922	2	0.000275748	0.964366
PF01522	4	0.000531844	4	0.000551496	0.964366
PF01529	5	0.000664805	5	0.00068937	0.964366
PF01532	4	0.000531844	4	0.000551496	0.964366
PF01535	5	0.000664805	5	0.00068937	0.964366
PF01536	1	0.000132961	1	0.000137874	0.964366
PF01541	1	0.000132961	1	0.000137874	0.964366
PF01556	5	0.000664805	5	0.00068937	0.964366
PF01558	1	0.000132961	1	0.000137874	0.964366
PF01569	5	0.000664805	5	0.00068937	0.964366
PF01571	2	0.000265922	2	0.000275748	0.964366
PF01576	1	0.000132961	1	0.000137874	0.964366
PF01588	1	0.000132961	1	0.000137874	0.964366
PF01591	4	0.000531844	4	0.000551496	0.964366
PF01592	1	0.000132961	1	0.000137874	0.964366
PF01597	1	0.000132961	1	0.000137874	0.964366
PF01603	1	0.000132961	1	0.000137874	0.964366
PF01608	1	0.000132961	1	0.000137874	0.964366
PF01612	2	0.000265922	2	0.000275748	0.964366
PF01619	1	0.000132961	1	0.000137874	0.964366
PF01624	4	0.000531844	4	0.000551496	0.964366
PF01625	1	0.000132961	1	0.000137874	0.964366
PF01627	1	0.000132961	1	0.000137874	0.964366
PF01633	2	0.000265922	2	0.000275748	0.964366
PF01634	1	0.000132961	1	0.000137874	0.964366
PF01641	1	0.000132961	1	0.000137874	0.964366
PF01644	3	0.000398883	3	0.000413622	0.964366
PF01645	1	0.000132961	1	0.000137874	0.964366
PF01652	3	0.000398883	3	0.000413622	0.964366
PF01655	1	0.000132961	1	0.000137874	0.964366
PF01658	1	0.000132961	1	0.000137874	0.964366
PF01663	3	0.000398883	3	0.000413622	0.964366
PF01676	1	0.000132961	1	0.000137874	0.964366
PF01679	2	0.000265922	2	0.000275748	0.964366
PF01680	1	0.000132961	1	0.000137874	0.964366
PF01687	1	0.000132961	1	0.000137874	0.964366
PF01693	2	0.000265922	2	0.000275748	0.964366
PF01694	3	0.000398883	3	0.000413622	0.964366
PF01702	2	0.000265922	2	0.000275748	0.964366
PF01704	2	0.000265922	2	0.000275748	0.964366
PF01709	1	0.000132961	1	0.000137874	0.964366
PF01713	2	0.000265922	2	0.000275748	0.964366
PF01715	1	0.000132961	1	0.000137874	0.964366
PF01717	1	0.000132961	1	0.000137874	0.964366
PF01725	1	0.000132961	1	0.000137874	0.964366
PF01728	3	0.000398883	3	0.000413622	0.964366
PF01734	5	0.000664805	5	0.00068937	0.964366
PF01735	3	0.000398883	3	0.000413622	0.964366
PF01738	4	0.000531844	4	0.000551496	0.964366
PF01740	4	0.000531844	4	0.000551496	0.964366
PF01743	1	0.000132961	1	0.000137874	0.964366
PF01746	1	0.000132961	1	0.000137874	0.964366
PF01749	1	0.000132961	1	0.000137874	0.964366
PF01751	2	0.000265922	2	0.000275748	0.964366
PF01756	1	0.000132961	1	0.000137874	0.964366
PF01757	3	0.000398883	3	0.000413622	0.964366
PF01765	1	0.000132961	1	0.000137874	0.964366
PF01775	1	0.000132961	1	0.000137874	0.964366
PF01776	1	0.000132961	1	0.000137874	0.964366
PF01777	1	0.000132961	1	0.000137874	0.964366
PF01779	1	0.000132961	1	0.000137874	0.964366
PF01781	1	0.000132961	1	0.000137874	0.964366
PF01783	1	0.000132961	1	0.000137874	0.964366
PF01784	1	0.000132961	1	0.000137874	0.964366
PF01793	3	0.000398883	3	0.000413622	0.964366
PF01798	3	0.000398883	3	0.000413622	0.964366
PF01799	1	0.000132961	1	0.000137874	0.964366
PF01803	1	0.000132961	1	0.000137874	0.964366
PF01805	3	0.000398883	3	0.000413622	0.964366
PF01808	1	0.000132961	1	0.000137874	0.964366
PF01812	1	0.000132961	1	0.000137874	0.964366
PF01833	1	0.000132961	1	0.000137874	0.964366
PF01841	1	0.000132961	1	0.000137874	0.964366
PF01842	1	0.000132961	1	0.000137874	0.964366
PF01843	2	0.000265922	2	0.000275748	0.964366
PF01846	4	0.000531844	4	0.000551496	0.964366
PF01849	2	0.000265922	2	0.000275748	0.964366
PF01853	3	0.000398883	3	0.000413622	0.964366
PF01868	1	0.000132961	1	0.000137874	0.964366
PF01871	1	0.000132961	1	0.000137874	0.964366
PF01872	1	0.000132961	1	0.000137874	0.964366
PF01873	2	0.000265922	2	0.000275748	0.964366
PF01875	1	0.000132961	1	0.000137874	0.964366
PF01876	1	0.000132961	1	0.000137874	0.964366
PF01885	2	0.000265922	2	0.000275748	0.964366
PF01894	1	0.000132961	1	0.000137874	0.964366
PF01896	1	0.000132961	1	0.000137874	0.964366
PF01900	1	0.000132961	1	0.000137874	0.964366
PF01902	1	0.000132961	1	0.000137874	0.964366
PF01909	3	0.000398883	3	0.000413622	0.964366
PF01910	1	0.000132961	1	0.000137874	0.964366
PF01912	1	0.000132961	1	0.000137874	0.964366
PF01916	1	0.000132961	1	0.000137874	0.964366
PF01918	1	0.000132961	1	0.000137874	0.964366
PF01920	4	0.000531844	4	0.000551496	0.964366
PF01922	1	0.000132961	1	0.000137874	0.964366
PF01929	1	0.000132961	1	0.000137874	0.964366
PF01930	1	0.000132961	1	0.000137874	0.964366
PF01937	1	0.000132961	1	0.000137874	0.964366
PF01940	1	0.000132961	1	0.000137874	0.964366
PF01956	1	0.000132961	1	0.000137874	0.964366
PF01960	1	0.000132961	1	0.000137874	0.964366
PF01967	1	0.000132961	1	0.000137874	0.964366
PF01968	1	0.000132961	1	0.000137874	0.964366
PF01974	2	0.000265922	2	0.000275748	0.964366
PF01984	1	0.000132961	1	0.000137874	0.964366
PF01987	2	0.000265922	2	0.000275748	0.964366
PF01990	1	0.000132961	1	0.000137874	0.964366
PF01991	1	0.000132961	1	0.000137874	0.964366
PF01992	1	0.000132961	1	0.000137874	0.964366
PF01997	2	0.000265922	2	0.000275748	0.964366
PF02002	1	0.000132961	1	0.000137874	0.964366
PF02005	2	0.000265922	2	0.000275748	0.964366
PF02036	1	0.000132961	1	0.000137874	0.964366
PF02037	3	0.000398883	3	0.000413622	0.964366
PF02045	1	0.000132961	1	0.000137874	0.964366
PF02046	1	0.000132961	1	0.000137874	0.964366
PF02064	1	0.000132961	1	0.000137874	0.964366
PF02076	1	0.000132961	1	0.000137874	0.964366
PF02077	1	0.000132961	1	0.000137874	0.964366
PF02089	1	0.000132961	1	0.000137874	0.964366
PF02096	2	0.000265922	2	0.000275748	0.964366
PF02100	1	0.000132961	1	0.000137874	0.964366
PF02104	1	0.000132961	1	0.000137874	0.964366
PF02109	1	0.000132961	1	0.000137874	0.964366
PF02112	1	0.000132961	1	0.000137874	0.964366
PF02114	2	0.000265922	2	0.000275748	0.964366
PF02115	1	0.000132961	1	0.000137874	0.964366
PF02116	1	0.000132961	1	0.000137874	0.964366
PF02137	1	0.000132961	1	0.000137874	0.964366
PF02138	1	0.000132961	1	0.000137874	0.964366
PF02142	2	0.000265922	2	0.000275748	0.964366
PF02144	1	0.000132961	1	0.000137874	0.964366
PF02145	1	0.000132961	1	0.000137874	0.964366
PF02148	3	0.000398883	3	0.000413622	0.964366
PF02149	1	0.000132961	1	0.000137874	0.964366
PF02153	1	0.000132961	1	0.000137874	0.964366
PF02167	1	0.000132961	1	0.000137874	0.964366
PF02179	1	0.000132961	1	0.000137874	0.964366
PF02181	1	0.000132961	1	0.000137874	0.964366
PF02184	2	0.000265922	2	0.000275748	0.964366
PF02185	3	0.000398883	3	0.000413622	0.964366
PF02186	1	0.000132961	1	0.000137874	0.964366
PF02190	3	0.000398883	3	0.000413622	0.964366
PF02194	3	0.000398883	3	0.000413622	0.964366
PF02197	1	0.000132961	1	0.000137874	0.964366
PF02200	1	0.000132961	1	0.000137874	0.964366
PF02201	2	0.000265922	2	0.000275748	0.964366
PF02204	3	0.000398883	3	0.000413622	0.964366
PF02205	1	0.000132961	1	0.000137874	0.964366
PF02207	2	0.000265922	2	0.000275748	0.964366
PF02212	2	0.000265922	2	0.000275748	0.964366
PF02213	2	0.000265922	2	0.000275748	0.964366
PF02219	2	0.000265922	2	0.000275748	0.964366
PF02222	1	0.000132961	1	0.000137874	0.964366
PF02223	1	0.000132961	1	0.000137874	0.964366
PF02229	1	0.000132961	1	0.000137874	0.964366
PF02230	2	0.000265922	2	0.000275748	0.964366
PF02257	1	0.000132961	1	0.000137874	0.964366
PF02259	3	0.000398883	3	0.000413622	0.964366
PF02268	1	0.000132961	1	0.000137874	0.964366
PF02269	2	0.000265922	2	0.000275748	0.964366
PF02270	1	0.000132961	1	0.000137874	0.964366
PF02271	1	0.000132961	1	0.000137874	0.964366
PF02284	1	0.000132961	1	0.000137874	0.964366
PF02290	1	0.000132961	1	0.000137874	0.964366
PF02291	1	0.000132961	1	0.000137874	0.964366
PF02296	1	0.000132961	1	0.000137874	0.964366
PF02297	2	0.000265922	2	0.000275748	0.964366
PF02301	3	0.000398883	3	0.000413622	0.964366
PF02330	1	0.000132961	1	0.000137874	0.964366
PF02338	2	0.000265922	2	0.000275748	0.964366
PF02347	2	0.000265922	2	0.000275748	0.964366
PF02358	2	0.000265922	2	0.000275748	0.964366
PF02359	1	0.000132961	1	0.000137874	0.964366
PF02364	1	0.000132961	1	0.000137874	0.964366
PF02373	3	0.000398883	3	0.000413622	0.964366
PF02374	1	0.000132961	1	0.000137874	0.964366
PF02375	2	0.000265922	2	0.000275748	0.964366
PF02386	2	0.000265922	2	0.000275748	0.964366
PF02390	1	0.000132961	1	0.000137874	0.964366
PF02391	1	0.000132961	1	0.000137874	0.964366
PF02403	2	0.000265922	2	0.000275748	0.964366
PF02410	1	0.000132961	1	0.000137874	0.964366
PF02423	1	0.000132961	1	0.000137874	0.964366
PF02436	1	0.000132961	1	0.000137874	0.964366
PF02441	2	0.000265922	2	0.000275748	0.964366
PF02450	1	0.000132961	1	0.000137874	0.964366
PF02453	1	0.000132961	1	0.000137874	0.964366
PF02463	6	0.000797766	6	0.000827244	0.964366
PF02475	2	0.000265922	2	0.000275748	0.964366
PF02516	1	0.000132961	1	0.000137874	0.964366
PF02538	1	0.000132961	1	0.000137874	0.964366
PF02540	2	0.000265922	2	0.000275748	0.964366
PF02541	1	0.000132961	1	0.000137874	0.964366
PF02545	1	0.000132961	1	0.000137874	0.964366
PF02548	1	0.000132961	1	0.000137874	0.964366
PF02569	1	0.000132961	1	0.000137874	0.964366
PF02586	1	0.000132961	1	0.000137874	0.964366
PF02594	1	0.000132961	1	0.000137874	0.964366
PF02597	1	0.000132961	1	0.000137874	0.964366
PF02598	1	0.000132961	1	0.000137874	0.964366
PF02602	1	0.000132961	1	0.000137874	0.964366
PF02628	1	0.000132961	1	0.000137874	0.964366
PF02629	2	0.000265922	2	0.000275748	0.964366
PF02636	2	0.000265922	2	0.000275748	0.964366
PF02637	1	0.000132961	1	0.000137874	0.964366
PF02666	2	0.000265922	2	0.000275748	0.964366
PF02671	3	0.000398883	3	0.000413622	0.964366
PF02676	1	0.000132961	1	0.000137874	0.964366
PF02696	1	0.000132961	1	0.000137874	0.964366
PF02724	1	0.000132961	1	0.000137874	0.964366
PF02729	2	0.000265922	2	0.000275748	0.964366
PF02731	1	0.000132961	1	0.000137874	0.964366
PF02732	3	0.000398883	3	0.000413622	0.964366
PF02733	1	0.000132961	1	0.000137874	0.964366
PF02734	1	0.000132961	1	0.000137874	0.964366
PF02735	2	0.000265922	2	0.000275748	0.964366
PF02736	1	0.000132961	1	0.000137874	0.964366
PF02737	1	0.000132961	1	0.000137874	0.964366
PF02738	1	0.000132961	1	0.000137874	0.964366
PF02744	1	0.000132961	1	0.000137874	0.964366
PF02751	1	0.000132961	1	0.000137874	0.964366
PF02755	2	0.000265922	2	0.000275748	0.964366
PF02765	1	0.000132961	1	0.000137874	0.964366
PF02772	1	0.000132961	1	0.000137874	0.964366
PF02774	1	0.000132961	1	0.000137874	0.964366
PF02777	4	0.000531844	4	0.000551496	0.964366
PF02780	3	0.000398883	3	0.000413622	0.964366
PF02781	1	0.000132961	1	0.000137874	0.964366
PF02784	1	0.000132961	1	0.000137874	0.964366
PF02785	3	0.000398883	3	0.000413622	0.964366
PF02786	7	0.000930727	7	0.000965118	0.964366
PF02787	2	0.000265922	2	0.000275748	0.964366
PF02791	1	0.000132961	1	0.000137874	0.964366
PF02797	1	0.000132961	1	0.000137874	0.964366
PF02799	1	0.000132961	1	0.000137874	0.964366
PF02800	1	0.000132961	1	0.000137874	0.964366
PF02801	3	0.000398883	3	0.000413622	0.964366
PF02806	1	0.000132961	1	0.000137874	0.964366
PF02809	2	0.000265922	2	0.000275748	0.964366
PF02811	1	0.000132961	1	0.000137874	0.964366
PF02815	3	0.000398883	3	0.000413622	0.964366
PF02817	3	0.000398883	3	0.000413622	0.964366
PF02823	1	0.000132961	1	0.000137874	0.964366
PF02824	3	0.000398883	3	0.000413622	0.964366
PF02833	1	0.000132961	1	0.000137874	0.964366
PF02843	1	0.000132961	1	0.000137874	0.964366
PF02844	1	0.000132961	1	0.000137874	0.964366
PF02847	2	0.000265922	2	0.000275748	0.964366
PF02852	2	0.000265922	2	0.000275748	0.964366
PF02854	5	0.000664805	5	0.00068937	0.964366
PF02861	2	0.000265922	2	0.000275748	0.964366
PF02866	2	0.000265922	2	0.000275748	0.964366
PF02867	1	0.000132961	1	0.000137874	0.964366
PF02874	4	0.000531844	4	0.000551496	0.964366
PF02878	3	0.000398883	3	0.000413622	0.964366
PF02879	1	0.000132961	1	0.000137874	0.964366
PF02881	2	0.000265922	2	0.000275748	0.964366
PF02882	1	0.000132961	1	0.000137874	0.964366
PF02883	3	0.000398883	3	0.000413622	0.964366
PF02885	1	0.000132961	1	0.000137874	0.964366
PF02887	1	0.000132961	1	0.000137874	0.964366
PF02889	6	0.000797766	6	0.000827244	0.964366
PF02891	2	0.000265922	2	0.000275748	0.964366
PF02893	2	0.000265922	2	0.000275748	0.964366
PF02906	1	0.000132961	1	0.000137874	0.964366
PF02910	1	0.000132961	1	0.000137874	0.964366
PF02919	1	0.000132961	1	0.000137874	0.964366
PF02921	1	0.000132961	1	0.000137874	0.964366
PF02922	1	0.000132961	1	0.000137874	0.964366
PF02926	1	0.000132961	1	0.000137874	0.964366
PF02928	1	0.000132961	1	0.000137874	0.964366
PF02933	2	0.000265922	2	0.000275748	0.964366
PF02934	1	0.000132961	1	0.000137874	0.964366
PF02936	1	0.000132961	1	0.000137874	0.964366
PF02939	1	0.000132961	1	0.000137874	0.964366
PF02940	1	0.000132961	1	0.000137874	0.964366
PF02969	1	0.000132961	1	0.000137874	0.964366
PF02970	1	0.000132961	1	0.000137874	0.964366
PF02978	1	0.000132961	1	0.000137874	0.964366
PF02984	3	0.000398883	3	0.000413622	0.964366
PF02985	2	0.000265922	2	0.000275748	0.964366
PF02990	2	0.000265922	2	0.000275748	0.964366
PF02991	1	0.000132961	1	0.000137874	0.964366
PF02996	2	0.000265922	2	0.000275748	0.964366
PF03006	2	0.000265922	2	0.000275748	0.964366
PF03028	1	0.000132961	1	0.000137874	0.964366
PF03029	3	0.000398883	3	0.000413622	0.964366
PF03033	2	0.000265922	2	0.000275748	0.964366
PF03051	1	0.000132961	1	0.000137874	0.964366
PF03061	2	0.000265922	2	0.000275748	0.964366
PF03073	1	0.000132961	1	0.000137874	0.964366
PF03079	1	0.000132961	1	0.000137874	0.964366
PF03081	1	0.000132961	1	0.000137874	0.964366
PF03098	4	0.000531844	4	0.000551496	0.964366
PF03099	2	0.000265922	2	0.000275748	0.964366
PF03104	5	0.000664805	5	0.00068937	0.964366
PF03109	5	0.000664805	5	0.00068937	0.964366
PF03114	4	0.000531844	4	0.000551496	0.964366
PF03124	2	0.000265922	2	0.000275748	0.964366
PF03126	1	0.000132961	1	0.000137874	0.964366
PF03127	3	0.000398883	3	0.000413622	0.964366
PF03129	6	0.000797766	6	0.000827244	0.964366
PF03133	1	0.000132961	1	0.000137874	0.964366
PF03134	2	0.000265922	2	0.000275748	0.964366
PF03142	4	0.000531844	4	0.000551496	0.964366
PF03143	4	0.000531844	4	0.000551496	0.964366
PF03147	1	0.000132961	1	0.000137874	0.964366
PF03151	4	0.000531844	4	0.000551496	0.964366
PF03152	2	0.000265922	2	0.000275748	0.964366
PF03153	1	0.000132961	1	0.000137874	0.964366
PF03159	2	0.000265922	2	0.000275748	0.964366
PF03162	1	0.000132961	1	0.000137874	0.964366
PF03164	1	0.000132961	1	0.000137874	0.964366
PF03167	2	0.000265922	2	0.000275748	0.964366
PF03177	2	0.000265922	2	0.000275748	0.964366
PF03178	3	0.000398883	3	0.000413622	0.964366
PF03179	1	0.000132961	1	0.000137874	0.964366
PF03188	2	0.000265922	2	0.000275748	0.964366
PF03194	1	0.000132961	1	0.000137874	0.964366
PF03199	1	0.000132961	1	0.000137874	0.964366
PF03221	1	0.000132961	1	0.000137874	0.964366
PF03223	1	0.000132961	1	0.000137874	0.964366
PF03224	1	0.000132961	1	0.000137874	0.964366
PF03226	2	0.000265922	2	0.000275748	0.964366
PF03227	1	0.000132961	1	0.000137874	0.964366
PF03232	1	0.000132961	1	0.000137874	0.964366
PF03234	1	0.000132961	1	0.000137874	0.964366
PF03239	1	0.000132961	1	0.000137874	0.964366
PF03248	1	0.000132961	1	0.000137874	0.964366
PF03256	1	0.000132961	1	0.000137874	0.964366
PF03271	1	0.000132961	1	0.000137874	0.964366
PF03291	2	0.000265922	2	0.000275748	0.964366
PF03311	1	0.000132961	1	0.000137874	0.964366
PF03328	2	0.000265922	2	0.000275748	0.964366
PF03343	1	0.000132961	1	0.000137874	0.964366
PF03345	1	0.000132961	1	0.000137874	0.964366
PF03348	1	0.000132961	1	0.000137874	0.964366
PF03364	1	0.000132961	1	0.000137874	0.964366
PF03366	2	0.000265922	2	0.000275748	0.964366
PF03367	2	0.000265922	2	0.000275748	0.964366
PF03368	2	0.000265922	2	0.000275748	0.964366
PF03370	1	0.000132961	1	0.000137874	0.964366
PF03371	1	0.000132961	1	0.000137874	0.964366
PF03378	1	0.000132961	1	0.000137874	0.964366
PF03381	1	0.000132961	1	0.000137874	0.964366
PF03388	2	0.000265922	2	0.000275748	0.964366
PF03398	1	0.000132961	1	0.000137874	0.964366
PF03399	2	0.000265922	2	0.000275748	0.964366
PF03435	1	0.000132961	1	0.000137874	0.964366
PF03439	1	0.000132961	1	0.000137874	0.964366
PF03441	3	0.000398883	3	0.000413622	0.964366
PF03447	1	0.000132961	1	0.000137874	0.964366
PF03450	1	0.000132961	1	0.000137874	0.964366
PF03453	1	0.000132961	1	0.000137874	0.964366
PF03454	1	0.000132961	1	0.000137874	0.964366
PF03462	1	0.000132961	1	0.000137874	0.964366
PF03463	2	0.000265922	2	0.000275748	0.964366
PF03464	2	0.000265922	2	0.000275748	0.964366
PF03465	2	0.000265922	2	0.000275748	0.964366
PF03473	2	0.000265922	2	0.000275748	0.964366
PF03476	2	0.000265922	2	0.000275748	0.964366
PF03477	1	0.000132961	1	0.000137874	0.964366
PF03481	1	0.000132961	1	0.000137874	0.964366
PF03483	1	0.000132961	1	0.000137874	0.964366
PF03484	1	0.000132961	1	0.000137874	0.964366
PF03501	1	0.000132961	1	0.000137874	0.964366
PF03517	1	0.000132961	1	0.000137874	0.964366
PF03531	1	0.000132961	1	0.000137874	0.964366
PF03537	1	0.000132961	1	0.000137874	0.964366
PF03540	1	0.000132961	1	0.000137874	0.964366
PF03542	1	0.000132961	1	0.000137874	0.964366
PF03547	1	0.000132961	1	0.000137874	0.964366
PF03556	1	0.000132961	1	0.000137874	0.964366
PF03568	1	0.000132961	1	0.000137874	0.964366
PF03587	1	0.000132961	1	0.000137874	0.964366
PF03619	2	0.000265922	2	0.000275748	0.964366
PF03630	1	0.000132961	1	0.000137874	0.964366
PF03635	1	0.000132961	1	0.000137874	0.964366
PF03641	1	0.000132961	1	0.000137874	0.964366
PF03643	1	0.000132961	1	0.000137874	0.964366
PF03647	1	0.000132961	1	0.000137874	0.964366
PF03650	2	0.000265922	2	0.000275748	0.964366
PF03657	1	0.000132961	1	0.000137874	0.964366
PF03661	1	0.000132961	1	0.000137874	0.964366
PF03666	1	0.000132961	1	0.000137874	0.964366
PF03669	1	0.000132961	1	0.000137874	0.964366
PF03676	2	0.000265922	2	0.000275748	0.964366
PF03690	1	0.000132961	1	0.000137874	0.964366
PF03715	1	0.000132961	1	0.000137874	0.964366
PF03719	2	0.000265922	2	0.000275748	0.964366
PF03725	1	0.000132961	1	0.000137874	0.964366
PF03727	3	0.000398883	3	0.000413622	0.964366
PF03730	1	0.000132961	1	0.000137874	0.964366
PF03731	1	0.000132961	1	0.000137874	0.964366
PF03733	1	0.000132961	1	0.000137874	0.964366
PF03765	4	0.000531844	4	0.000551496	0.964366
PF03770	2	0.000265922	2	0.000275748	0.964366
PF03781	1	0.000132961	1	0.000137874	0.964366
PF03795	1	0.000132961	1	0.000137874	0.964366
PF03800	1	0.000132961	1	0.000137874	0.964366
PF03801	1	0.000132961	1	0.000137874	0.964366
PF03807	2	0.000265922	2	0.000275748	0.964366
PF03813	1	0.000132961	1	0.000137874	0.964366
PF03820	1	0.000132961	1	0.000137874	0.964366
PF03828	3	0.000398883	3	0.000413622	0.964366
PF03834	1	0.000132961	1	0.000137874	0.964366
PF03836	2	0.000265922	2	0.000275748	0.964366
PF03839	1	0.000132961	1	0.000137874	0.964366
PF03847	1	0.000132961	1	0.000137874	0.964366
PF03849	1	0.000132961	1	0.000137874	0.964366
PF03850	1	0.000132961	1	0.000137874	0.964366
PF03853	2	0.000265922	2	0.000275748	0.964366
PF03856	2	0.000265922	2	0.000275748	0.964366
PF03871	1	0.000132961	1	0.000137874	0.964366
PF03874	2	0.000265922	2	0.000275748	0.964366
PF03876	3	0.000398883	3	0.000413622	0.964366
PF03878	1	0.000132961	1	0.000137874	0.964366
PF03879	1	0.000132961	1	0.000137874	0.964366
PF03900	1	0.000132961	1	0.000137874	0.964366
PF03901	4	0.000531844	4	0.000551496	0.964366
PF03907	1	0.000132961	1	0.000137874	0.964366
PF03908	1	0.000132961	1	0.000137874	0.964366
PF03909	3	0.000398883	3	0.000413622	0.964366
PF03914	3	0.000398883	3	0.000413622	0.964366
PF03915	1	0.000132961	1	0.000137874	0.964366
PF03917	1	0.000132961	1	0.000137874	0.964366
PF03928	1	0.000132961	1	0.000137874	0.964366
PF03932	1	0.000132961	1	0.000137874	0.964366
PF03937	1	0.000132961	1	0.000137874	0.964366
PF03939	1	0.000132961	1	0.000137874	0.964366
PF03941	1	0.000132961	1	0.000137874	0.964366
PF03943	1	0.000132961	1	0.000137874	0.964366
PF03946	2	0.000265922	2	0.000275748	0.964366
PF03949	1	0.000132961	1	0.000137874	0.964366
PF03950	2	0.000265922	2	0.000275748	0.964366
PF03951	1	0.000132961	1	0.000137874	0.964366
PF03952	1	0.000132961	1	0.000137874	0.964366
PF03953	4	0.000531844	4	0.000551496	0.964366
PF03959	2	0.000265922	2	0.000275748	0.964366
PF03962	1	0.000132961	1	0.000137874	0.964366
PF03969	3	0.000398883	3	0.000413622	0.964366
PF03972	1	0.000132961	1	0.000137874	0.964366
PF03980	1	0.000132961	1	0.000137874	0.964366
PF03981	1	0.000132961	1	0.000137874	0.964366
PF03983	1	0.000132961	1	0.000137874	0.964366
PF03985	1	0.000132961	1	0.000137874	0.964366
PF03986	1	0.000132961	1	0.000137874	0.964366
PF03987	2	0.000265922	2	0.000275748	0.964366
PF03997	1	0.000132961	1	0.000137874	0.964366
PF03998	1	0.000132961	1	0.000137874	0.964366
PF03999	1	0.000132961	1	0.000137874	0.964366
PF04000	3	0.000398883	3	0.000413622	0.964366
PF04003	3	0.000398883	3	0.000413622	0.964366
PF04004	1	0.000132961	1	0.000137874	0.964366
PF04005	1	0.000132961	1	0.000137874	0.964366
PF04006	1	0.000132961	1	0.000137874	0.964366
PF04031	1	0.000132961	1	0.000137874	0.964366
PF04034	1	0.000132961	1	0.000137874	0.964366
PF04037	1	0.000132961	1	0.000137874	0.964366
PF04042	3	0.000398883	3	0.000413622	0.964366
PF04045	1	0.000132961	1	0.000137874	0.964366
PF04046	1	0.000132961	1	0.000137874	0.964366
PF04048	1	0.000132961	1	0.000137874	0.964366
PF04049	1	0.000132961	1	0.000137874	0.964366
PF04050	1	0.000132961	1	0.000137874	0.964366
PF04051	3	0.000398883	3	0.000413622	0.964366
PF04054	1	0.000132961	1	0.000137874	0.964366
PF04055	5	0.000664805	5	0.00068937	0.964366
PF04056	1	0.000132961	1	0.000137874	0.964366
PF04057	1	0.000132961	1	0.000137874	0.964366
PF04059	1	0.000132961	1	0.000137874	0.964366
PF04061	1	0.000132961	1	0.000137874	0.964366
PF04062	1	0.000132961	1	0.000137874	0.964366
PF04063	1	0.000132961	1	0.000137874	0.964366
PF04064	1	0.000132961	1	0.000137874	0.964366
PF04065	1	0.000132961	1	0.000137874	0.964366
PF04072	2	0.000265922	2	0.000275748	0.964366
PF04078	1	0.000132961	1	0.000137874	0.964366
PF04080	1	0.000132961	1	0.000137874	0.964366
PF04084	1	0.000132961	1	0.000137874	0.964366
PF04086	1	0.000132961	1	0.000137874	0.964366
PF04088	1	0.000132961	1	0.000137874	0.964366
PF04090	1	0.000132961	1	0.000137874	0.964366
PF04091	1	0.000132961	1	0.000137874	0.964366
PF04095	1	0.000132961	1	0.000137874	0.964366
PF04096	1	0.000132961	1	0.000137874	0.964366
PF04097	1	0.000132961	1	0.000137874	0.964366
PF04098	1	0.000132961	1	0.000137874	0.964366
PF04099	2	0.000265922	2	0.000275748	0.964366
PF04100	1	0.000132961	1	0.000137874	0.964366
PF04101	1	0.000132961	1	0.000137874	0.964366
PF04104	1	0.000132961	1	0.000137874	0.964366
PF04106	1	0.000132961	1	0.000137874	0.964366
PF04108	1	0.000132961	1	0.000137874	0.964366
PF04109	1	0.000132961	1	0.000137874	0.964366
PF04110	1	0.000132961	1	0.000137874	0.964366
PF04111	1	0.000132961	1	0.000137874	0.964366
PF04112	1	0.000132961	1	0.000137874	0.964366
PF04114	1	0.000132961	1	0.000137874	0.964366
PF04116	4	0.000531844	4	0.000551496	0.964366
PF04118	1	0.000132961	1	0.000137874	0.964366
PF04121	1	0.000132961	1	0.000137874	0.964366
PF04124	2	0.000265922	2	0.000275748	0.964366
PF04127	1	0.000132961	1	0.000137874	0.964366
PF04129	1	0.000132961	1	0.000137874	0.964366
PF04133	1	0.000132961	1	0.000137874	0.964366
PF04136	1	0.000132961	1	0.000137874	0.964366
PF04137	1	0.000132961	1	0.000137874	0.964366
PF04139	1	0.000132961	1	0.000137874	0.964366
PF04140	2	0.000265922	2	0.000275748	0.964366
PF04145	2	0.000265922	2	0.000275748	0.964366
PF04147	1	0.000132961	1	0.000137874	0.964366
PF04152	1	0.000132961	1	0.000137874	0.964366
PF04153	2	0.000265922	2	0.000275748	0.964366
PF04157	2	0.000265922	2	0.000275748	0.964366
PF04158	1	0.000132961	1	0.000137874	0.964366
PF04161	1	0.000132961	1	0.000137874	0.964366
PF04163	1	0.000132961	1	0.000137874	0.964366
PF04176	1	0.000132961	1	0.000137874	0.964366
PF04177	1	0.000132961	1	0.000137874	0.964366
PF04178	2	0.000265922	2	0.000275748	0.964366
PF04179	1	0.000132961	1	0.000137874	0.964366
PF04180	1	0.000132961	1	0.000137874	0.964366
PF04181	1	0.000132961	1	0.000137874	0.964366
PF04188	1	0.000132961	1	0.000137874	0.964366
PF04189	1	0.000132961	1	0.000137874	0.964366
PF04190	1	0.000132961	1	0.000137874	0.964366
PF04191	3	0.000398883	3	0.000413622	0.964366
PF04192	1	0.000132961	1	0.000137874	0.964366
PF04194	1	0.000132961	1	0.000137874	0.964366
PF04218	1	0.000132961	1	0.000137874	0.964366
PF04227	1	0.000132961	1	0.000137874	0.964366
PF04241	1	0.000132961	1	0.000137874	0.964366
PF04252	1	0.000132961	1	0.000137874	0.964366
PF04253	2	0.000265922	2	0.000275748	0.964366
PF04263	1	0.000132961	1	0.000137874	0.964366
PF04265	1	0.000132961	1	0.000137874	0.964366
PF04280	1	0.000132961	1	0.000137874	0.964366
PF04281	1	0.000132961	1	0.000137874	0.964366
PF04321	1	0.000132961	1	0.000137874	0.964366
PF04366	2	0.000265922	2	0.000275748	0.964366
PF04377	1	0.000132961	1	0.000137874	0.964366
PF04383	1	0.000132961	1	0.000137874	0.964366
PF04387	1	0.000132961	1	0.000137874	0.964366
PF04388	1	0.000132961	1	0.000137874	0.964366
PF04406	1	0.000132961	1	0.000137874	0.964366
PF04410	2	0.000265922	2	0.000275748	0.964366
PF04420	1	0.000132961	1	0.000137874	0.964366
PF04424	1	0.000132961	1	0.000137874	0.964366
PF04427	5	0.000664805	5	0.00068937	0.964366
PF04428	1	0.000132961	1	0.000137874	0.964366
PF04430	1	0.000132961	1	0.000137874	0.964366
PF04433	3	0.000398883	3	0.000413622	0.964366
PF04437	1	0.000132961	1	0.000137874	0.964366
PF04442	1	0.000132961	1	0.000137874	0.964366
PF04446	1	0.000132961	1	0.000137874	0.964366
PF04468	1	0.000132961	1	0.000137874	0.964366
PF04494	1	0.000132961	1	0.000137874	0.964366
PF04495	1	0.000132961	1	0.000137874	0.964366
PF04499	1	0.000132961	1	0.000137874	0.964366
PF04502	2	0.000265922	2	0.000275748	0.964366
PF04506	1	0.000132961	1	0.000137874	0.964366
PF04511	2	0.000265922	2	0.000275748	0.964366
PF04515	2	0.000265922	2	0.000275748	0.964366
PF04547	1	0.000132961	1	0.000137874	0.964366
PF04560	3	0.000398883	3	0.000413622	0.964366
PF04561	3	0.000398883	3	0.000413622	0.964366
PF04563	3	0.000398883	3	0.000413622	0.964366
PF04564	2	0.000265922	2	0.000275748	0.964366
PF04565	3	0.000398883	3	0.000413622	0.964366
PF04566	2	0.000265922	2	0.000275748	0.964366
PF04567	2	0.000265922	2	0.000275748	0.964366
PF04568	1	0.000132961	1	0.000137874	0.964366
PF04571	1	0.000132961	1	0.000137874	0.964366
PF04573	1	0.000132961	1	0.000137874	0.964366
PF04588	2	0.000265922	2	0.000275748	0.964366
PF04597	1	0.000132961	1	0.000137874	0.964366
PF04603	1	0.000132961	1	0.000137874	0.964366
PF04614	1	0.000132961	1	0.000137874	0.964366
PF04615	1	0.000132961	1	0.000137874	0.964366
PF04622	1	0.000132961	1	0.000137874	0.964366
PF04627	1	0.000132961	1	0.000137874	0.964366
PF04652	1	0.000132961	1	0.000137874	0.964366
PF04658	1	0.000132961	1	0.000137874	0.964366
PF04667	1	0.000132961	1	0.000137874	0.964366
PF04669	1	0.000132961	1	0.000137874	0.964366
PF04676	2	0.000265922	2	0.000275748	0.964366
PF04677	2	0.000265922	2	0.000275748	0.964366
PF04683	1	0.000132961	1	0.000137874	0.964366
PF04695	2	0.000265922	2	0.000275748	0.964366
PF04696	1	0.000132961	1	0.000137874	0.964366
PF04699	1	0.000132961	1	0.000137874	0.964366
PF04707	2	0.000265922	2	0.000275748	0.964366
PF04715	2	0.000265922	2	0.000275748	0.964366
PF04716	1	0.000132961	1	0.000137874	0.964366
PF04718	1	0.000132961	1	0.000137874	0.964366
PF04719	1	0.000132961	1	0.000137874	0.964366
PF04722	1	0.000132961	1	0.000137874	0.964366
PF04727	1	0.000132961	1	0.000137874	0.964366
PF04729	1	0.000132961	1	0.000137874	0.964366
PF04739	1	0.000132961	1	0.000137874	0.964366
PF04750	1	0.000132961	1	0.000137874	0.964366
PF04752	1	0.000132961	1	0.000137874	0.964366
PF04756	1	0.000132961	1	0.000137874	0.964366
PF04757	3	0.000398883	3	0.000413622	0.964366
PF04758	1	0.000132961	1	0.000137874	0.964366
PF04762	1	0.000132961	1	0.000137874	0.964366
PF04768	2	0.000265922	2	0.000275748	0.964366
PF04774	1	0.000132961	1	0.000137874	0.964366
PF04777	2	0.000265922	2	0.000275748	0.964366
PF04791	2	0.000265922	2	0.000275748	0.964366
PF04795	1	0.000132961	1	0.000137874	0.964366
PF04800	1	0.000132961	1	0.000137874	0.964366
PF04801	1	0.000132961	1	0.000137874	0.964366
PF04802	1	0.000132961	1	0.000137874	0.964366
PF04810	3	0.000398883	3	0.000413622	0.964366
PF04811	3	0.000398883	3	0.000413622	0.964366
PF04815	3	0.000398883	3	0.000413622	0.964366
PF04818	4	0.000531844	4	0.000551496	0.964366
PF04821	1	0.000132961	1	0.000137874	0.964366
PF04824	1	0.000132961	1	0.000137874	0.964366
PF04825	2	0.000265922	2	0.000275748	0.964366
PF04840	1	0.000132961	1	0.000137874	0.964366
PF04841	1	0.000132961	1	0.000137874	0.964366
PF04847	1	0.000132961	1	0.000137874	0.964366
PF04851	4	0.000531844	4	0.000551496	0.964366
PF04855	2	0.000265922	2	0.000275748	0.964366
PF04869	1	0.000132961	1	0.000137874	0.964366
PF04871	1	0.000132961	1	0.000137874	0.964366
PF04880	1	0.000132961	1	0.000137874	0.964366
PF04882	1	0.000132961	1	0.000137874	0.964366
PF04884	1	0.000132961	1	0.000137874	0.964366
PF04889	1	0.000132961	1	0.000137874	0.964366
PF04898	1	0.000132961	1	0.000137874	0.964366
PF04910	1	0.000132961	1	0.000137874	0.964366
PF04912	1	0.000132961	1	0.000137874	0.964366
PF04921	1	0.000132961	1	0.000137874	0.964366
PF04922	1	0.000132961	1	0.000137874	0.964366
PF04926	1	0.000132961	1	0.000137874	0.964366
PF04928	1	0.000132961	1	0.000137874	0.964366
PF04931	1	0.000132961	1	0.000137874	0.964366
PF04935	1	0.000132961	1	0.000137874	0.964366
PF04939	1	0.000132961	1	0.000137874	0.964366
PF04950	2	0.000265922	2	0.000275748	0.964366
PF04959	1	0.000132961	1	0.000137874	0.964366
PF04968	2	0.000265922	2	0.000275748	0.964366
PF04979	1	0.000132961	1	0.000137874	0.964366
PF04981	1	0.000132961	1	0.000137874	0.964366
PF04983	3	0.000398883	3	0.000413622	0.964366
PF04987	1	0.000132961	1	0.000137874	0.964366
PF04990	1	0.000132961	1	0.000137874	0.964366
PF04992	1	0.000132961	1	0.000137874	0.964366
PF04997	3	0.000398883	3	0.000413622	0.964366
PF04998	3	0.000398883	3	0.000413622	0.964366
PF05000	3	0.000398883	3	0.000413622	0.964366
PF05002	1	0.000132961	1	0.000137874	0.964366
PF05004	1	0.000132961	1	0.000137874	0.964366
PF05007	1	0.000132961	1	0.000137874	0.964366
PF05008	1	0.000132961	1	0.000137874	0.964366
PF05011	1	0.000132961	1	0.000137874	0.964366
PF05019	1	0.000132961	1	0.000137874	0.964366
PF05020	1	0.000132961	1	0.000137874	0.964366
PF05021	1	0.000132961	1	0.000137874	0.964366
PF05022	1	0.000132961	1	0.000137874	0.964366
PF05024	1	0.000132961	1	0.000137874	0.964366
PF05026	1	0.000132961	1	0.000137874	0.964366
PF05029	1	0.000132961	1	0.000137874	0.964366
PF05032	1	0.000132961	1	0.000137874	0.964366
PF05033	1	0.000132961	1	0.000137874	0.964366
PF05042	1	0.000132961	1	0.000137874	0.964366
PF05046	1	0.000132961	1	0.000137874	0.964366
PF05057	3	0.000398883	3	0.000413622	0.964366
PF05063	1	0.000132961	1	0.000137874	0.964366
PF05064	1	0.000132961	1	0.000137874	0.964366
PF05088	1	0.000132961	1	0.000137874	0.964366
PF05091	1	0.000132961	1	0.000137874	0.964366
PF05093	1	0.000132961	1	0.000137874	0.964366
PF05129	1	0.000132961	1	0.000137874	0.964366
PF05131	1	0.000132961	1	0.000137874	0.964366
PF05132	1	0.000132961	1	0.000137874	0.964366
PF05148	1	0.000132961	1	0.000137874	0.964366
PF05158	1	0.000132961	1	0.000137874	0.964366
PF05160	1	0.000132961	1	0.000137874	0.964366
PF05176	1	0.000132961	1	0.000137874	0.964366
PF05178	1	0.000132961	1	0.000137874	0.964366
PF05179	1	0.000132961	1	0.000137874	0.964366
PF05182	1	0.000132961	1	0.000137874	0.964366
PF05185	1	0.000132961	1	0.000137874	0.964366
PF05186	1	0.000132961	1	0.000137874	0.964366
PF05187	1	0.000132961	1	0.000137874	0.964366
PF05188	5	0.000664805	5	0.00068937	0.964366
PF05189	1	0.000132961	1	0.000137874	0.964366
PF05191	2	0.000265922	2	0.000275748	0.964366
PF05192	6	0.000797766	6	0.000827244	0.964366
PF05205	1	0.000132961	1	0.000137874	0.964366
PF05208	1	0.000132961	1	0.000137874	0.964366
PF05221	1	0.000132961	1	0.000137874	0.964366
PF05222	1	0.000132961	1	0.000137874	0.964366
PF05236	1	0.000132961	1	0.000137874	0.964366
PF05238	1	0.000132961	1	0.000137874	0.964366
PF05241	1	0.000132961	1	0.000137874	0.964366
PF05254	1	0.000132961	1	0.000137874	0.964366
PF05255	1	0.000132961	1	0.000137874	0.964366
PF05277	2	0.000265922	2	0.000275748	0.964366
PF05285	1	0.000132961	1	0.000137874	0.964366
PF05291	1	0.000132961	1	0.000137874	0.964366
PF05327	1	0.000132961	1	0.000137874	0.964366
PF05328	1	0.000132961	1	0.000137874	0.964366
PF05336	1	0.000132961	1	0.000137874	0.964366
PF05346	1	0.000132961	1	0.000137874	0.964366
PF05348	1	0.000132961	1	0.000137874	0.964366
PF05362	2	0.000265922	2	0.000275748	0.964366
PF05368	2	0.000265922	2	0.000275748	0.964366
PF05378	1	0.000132961	1	0.000137874	0.964366
PF05383	2	0.000265922	2	0.000275748	0.964366
PF05390	1	0.000132961	1	0.000137874	0.964366
PF05405	1	0.000132961	1	0.000137874	0.964366
PF05460	1	0.000132961	1	0.000137874	0.964366
PF05462	1	0.000132961	1	0.000137874	0.964366
PF05470	1	0.000132961	1	0.000137874	0.964366
PF05486	1	0.000132961	1	0.000137874	0.964366
PF05502	1	0.000132961	1	0.000137874	0.964366
PF05508	1	0.000132961	1	0.000137874	0.964366
PF05529	1	0.000132961	1	0.000137874	0.964366
PF05536	1	0.000132961	1	0.000137874	0.964366
PF05546	1	0.000132961	1	0.000137874	0.964366
PF05557	1	0.000132961	1	0.000137874	0.964366
PF05592	1	0.000132961	1	0.000137874	0.964366
PF05602	1	0.000132961	1	0.000137874	0.964366
PF05603	1	0.000132961	1	0.000137874	0.964366
PF05615	1	0.000132961	1	0.000137874	0.964366
PF05620	1	0.000132961	1	0.000137874	0.964366
PF05622	1	0.000132961	1	0.000137874	0.964366
PF05625	1	0.000132961	1	0.000137874	0.964366
PF05637	2	0.000265922	2	0.000275748	0.964366
PF05645	1	0.000132961	1	0.000137874	0.964366
PF05652	1	0.000132961	1	0.000137874	0.964366
PF05664	1	0.000132961	1	0.000137874	0.964366
PF05669	1	0.000132961	1	0.000137874	0.964366
PF05670	2	0.000265922	2	0.000275748	0.964366
PF05676	1	0.000132961	1	0.000137874	0.964366
PF05686	3	0.000398883	3	0.000413622	0.964366
PF05700	1	0.000132961	1	0.000137874	0.964366
PF05705	1	0.000132961	1	0.000137874	0.964366
PF05712	1	0.000132961	1	0.000137874	0.964366
PF05719	1	0.000132961	1	0.000137874	0.964366
PF05743	1	0.000132961	1	0.000137874	0.964366
PF05746	1	0.000132961	1	0.000137874	0.964366
PF05764	1	0.000132961	1	0.000137874	0.964366
PF05783	1	0.000132961	1	0.000137874	0.964366
PF05786	1	0.000132961	1	0.000137874	0.964366
PF05817	1	0.000132961	1	0.000137874	0.964366
PF05833	1	0.000132961	1	0.000137874	0.964366
PF05837	1	0.000132961	1	0.000137874	0.964366
PF05839	1	0.000132961	1	0.000137874	0.964366
PF05841	1	0.000132961	1	0.000137874	0.964366
PF05859	1	0.000132961	1	0.000137874	0.964366
PF05873	1	0.000132961	1	0.000137874	0.964366
PF05879	1	0.000132961	1	0.000137874	0.964366
PF05890	1	0.000132961	1	0.000137874	0.964366
PF05891	1	0.000132961	1	0.000137874	0.964366
PF05903	2	0.000265922	2	0.000275748	0.964366
PF05920	1	0.000132961	1	0.000137874	0.964366
PF05922	2	0.000265922	2	0.000275748	0.964366
PF05958	1	0.000132961	1	0.000137874	0.964366
PF05971	1	0.000132961	1	0.000137874	0.964366
PF05983	1	0.000132961	1	0.000137874	0.964366
PF05995	1	0.000132961	1	0.000137874	0.964366
PF05997	1	0.000132961	1	0.000137874	0.964366
PF06011	4	0.000531844	4	0.000551496	0.964366
PF06012	1	0.000132961	1	0.000137874	0.964366
PF06017	1	0.000132961	1	0.000137874	0.964366
PF06025	1	0.000132961	1	0.000137874	0.964366
PF06026	1	0.000132961	1	0.000137874	0.964366
PF06027	1	0.000132961	1	0.000137874	0.964366
PF06046	1	0.000132961	1	0.000137874	0.964366
PF06058	1	0.000132961	1	0.000137874	0.964366
PF06071	1	0.000132961	1	0.000137874	0.964366
PF06090	1	0.000132961	1	0.000137874	0.964366
PF06102	1	0.000132961	1	0.000137874	0.964366
PF06127	1	0.000132961	1	0.000137874	0.964366
PF06148	1	0.000132961	1	0.000137874	0.964366
PF06155	1	0.000132961	1	0.000137874	0.964366
PF06159	1	0.000132961	1	0.000137874	0.964366
PF06179	1	0.000132961	1	0.000137874	0.964366
PF06202	1	0.000132961	1	0.000137874	0.964366
PF06218	2	0.000265922	2	0.000275748	0.964366
PF06221	1	0.000132961	1	0.000137874	0.964366
PF06229	1	0.000132961	1	0.000137874	0.964366
PF06244	1	0.000132961	1	0.000137874	0.964366
PF06246	1	0.000132961	1	0.000137874	0.964366
PF06248	1	0.000132961	1	0.000137874	0.964366
PF06325	2	0.000265922	2	0.000275748	0.964366
PF06331	1	0.000132961	1	0.000137874	0.964366
PF06333	1	0.000132961	1	0.000137874	0.964366
PF06337	1	0.000132961	1	0.000137874	0.964366
PF06367	1	0.000132961	1	0.000137874	0.964366
PF06371	2	0.000265922	2	0.000275748	0.964366
PF06391	1	0.000132961	1	0.000137874	0.964366
PF06395	1	0.000132961	1	0.000137874	0.964366
PF06398	2	0.000265922	2	0.000275748	0.964366
PF06415	1	0.000132961	1	0.000137874	0.964366
PF06417	1	0.000132961	1	0.000137874	0.964366
PF06418	1	0.000132961	1	0.000137874	0.964366
PF06419	1	0.000132961	1	0.000137874	0.964366
PF06420	1	0.000132961	1	0.000137874	0.964366
PF06421	1	0.000132961	1	0.000137874	0.964366
PF06423	1	0.000132961	1	0.000137874	0.964366
PF06427	1	0.000132961	1	0.000137874	0.964366
PF06428	2	0.000265922	2	0.000275748	0.964366
PF06432	1	0.000132961	1	0.000137874	0.964366
PF06463	1	0.000132961	1	0.000137874	0.964366
PF06470	4	0.000531844	4	0.000551496	0.964366
PF06479	1	0.000132961	1	0.000137874	0.964366
PF06480	1	0.000132961	1	0.000137874	0.964366
PF06487	1	0.000132961	1	0.000137874	0.964366
PF06516	1	0.000132961	1	0.000137874	0.964366
PF06544	1	0.000132961	1	0.000137874	0.964366
PF06602	1	0.000132961	1	0.000137874	0.964366
PF06609	1	0.000132961	1	0.000137874	0.964366
PF06644	1	0.000132961	1	0.000137874	0.964366
PF06645	1	0.000132961	1	0.000137874	0.964366
PF06650	1	0.000132961	1	0.000137874	0.964366
PF06658	1	0.000132961	1	0.000137874	0.964366
PF06682	1	0.000132961	1	0.000137874	0.964366
PF06703	1	0.000132961	1	0.000137874	0.964366
PF06732	1	0.000132961	1	0.000137874	0.964366
PF06733	2	0.000265922	2	0.000275748	0.964366
PF06738	1	0.000132961	1	0.000137874	0.964366
PF06741	1	0.000132961	1	0.000137874	0.964366
PF06775	1	0.000132961	1	0.000137874	0.964366
PF06777	1	0.000132961	1	0.000137874	0.964366
PF06807	1	0.000132961	1	0.000137874	0.964366
PF06814	1	0.000132961	1	0.000137874	0.964366
PF06831	1	0.000132961	1	0.000137874	0.964366
PF06839	1	0.000132961	1	0.000137874	0.964366
PF06858	1	0.000132961	1	0.000137874	0.964366
PF06862	1	0.000132961	1	0.000137874	0.964366
PF06870	1	0.000132961	1	0.000137874	0.964366
PF06881	1	0.000132961	1	0.000137874	0.964366
PF06883	1	0.000132961	1	0.000137874	0.964366
PF06911	1	0.000132961	1	0.000137874	0.964366
PF06916	1	0.000132961	1	0.000137874	0.964366
PF06920	1	0.000132961	1	0.000137874	0.964366
PF06968	1	0.000132961	1	0.000137874	0.964366
PF06978	1	0.000132961	1	0.000137874	0.964366
PF06984	1	0.000132961	1	0.000137874	0.964366
PF06991	1	0.000132961	1	0.000137874	0.964366
PF06999	1	0.000132961	1	0.000137874	0.964366
PF07019	1	0.000132961	1	0.000137874	0.964366
PF07034	2	0.000265922	2	0.000275748	0.964366
PF07039	1	0.000132961	1	0.000137874	0.964366
PF07047	1	0.000132961	1	0.000137874	0.964366
PF07052	1	0.000132961	1	0.000137874	0.964366
PF07061	1	0.000132961	1	0.000137874	0.964366
PF07064	1	0.000132961	1	0.000137874	0.964366
PF07065	1	0.000132961	1	0.000137874	0.964366
PF07103	1	0.000132961	1	0.000137874	0.964366
PF07106	1	0.000132961	1	0.000137874	0.964366
PF07200	1	0.000132961	1	0.000137874	0.964366
PF07217	2	0.000265922	2	0.000275748	0.964366
PF07281	1	0.000132961	1	0.000137874	0.964366
PF07304	1	0.000132961	1	0.000137874	0.964366
PF07393	2	0.000265922	2	0.000275748	0.964366
PF07426	1	0.000132961	1	0.000137874	0.964366
PF07479	1	0.000132961	1	0.000137874	0.964366
PF07491	1	0.000132961	1	0.000137874	0.964366
PF07492	1	0.000132961	1	0.000137874	0.964366
PF07500	2	0.000265922	2	0.000275748	0.964366
PF07521	2	0.000265922	2	0.000275748	0.964366
PF07522	1	0.000132961	1	0.000137874	0.964366
PF07524	3	0.000398883	3	0.000413622	0.964366
PF07529	2	0.000265922	2	0.000275748	0.964366
PF07534	3	0.000398883	3	0.000413622	0.964366
PF07535	1	0.000132961	1	0.000137874	0.964366
PF07539	1	0.000132961	1	0.000137874	0.964366
PF07540	1	0.000132961	1	0.000137874	0.964366
PF07541	1	0.000132961	1	0.000137874	0.964366
PF07542	1	0.000132961	1	0.000137874	0.964366
PF07544	1	0.000132961	1	0.000137874	0.964366
PF07569	1	0.000132961	1	0.000137874	0.964366
PF07571	1	0.000132961	1	0.000137874	0.964366
PF07572	1	0.000132961	1	0.000137874	0.964366
PF07574	1	0.000132961	1	0.000137874	0.964366
PF07575	1	0.000132961	1	0.000137874	0.964366
PF07646	1	0.000132961	1	0.000137874	0.964366
PF07647	4	0.000531844	4	0.000551496	0.964366
PF07650	1	0.000132961	1	0.000137874	0.964366
PF07651	2	0.000265922	2	0.000275748	0.964366
PF07687	2	0.000265922	2	0.000275748	0.964366
PF07713	1	0.000132961	1	0.000137874	0.964366
PF07718	1	0.000132961	1	0.000137874	0.964366
PF07738	2	0.000265922	2	0.000275748	0.964366
PF07741	1	0.000132961	1	0.000137874	0.964366
PF07743	1	0.000132961	1	0.000137874	0.964366
PF07744	1	0.000132961	1	0.000137874	0.964366
PF07748	1	0.000132961	1	0.000137874	0.964366
PF07749	1	0.000132961	1	0.000137874	0.964366
PF07766	2	0.000265922	2	0.000275748	0.964366
PF07767	1	0.000132961	1	0.000137874	0.964366
PF07774	1	0.000132961	1	0.000137874	0.964366
PF07780	1	0.000132961	1	0.000137874	0.964366
PF07792	1	0.000132961	1	0.000137874	0.964366
PF07798	2	0.000265922	2	0.000275748	0.964366
PF07814	1	0.000132961	1	0.000137874	0.964366
PF07817	1	0.000132961	1	0.000137874	0.964366
PF07818	1	0.000132961	1	0.000137874	0.964366
PF07819	2	0.000265922	2	0.000275748	0.964366
PF07842	1	0.000132961	1	0.000137874	0.964366
PF07855	1	0.000132961	1	0.000137874	0.964366
PF07890	1	0.000132961	1	0.000137874	0.964366
PF07896	1	0.000132961	1	0.000137874	0.964366
PF07904	1	0.000132961	1	0.000137874	0.964366
PF07910	1	0.000132961	1	0.000137874	0.964366
PF07915	1	0.000132961	1	0.000137874	0.964366
PF07919	1	0.000132961	1	0.000137874	0.964366
PF07923	1	0.000132961	1	0.000137874	0.964366
PF07926	1	0.000132961	1	0.000137874	0.964366
PF07928	1	0.000132961	1	0.000137874	0.964366
PF07933	1	0.000132961	1	0.000137874	0.964366
PF07946	1	0.000132961	1	0.000137874	0.964366
PF07950	1	0.000132961	1	0.000137874	0.964366
PF07955	1	0.000132961	1	0.000137874	0.964366
PF07956	1	0.000132961	1	0.000137874	0.964366
PF07960	1	0.000132961	1	0.000137874	0.964366
PF07961	1	0.000132961	1	0.000137874	0.964366
PF07962	1	0.000132961	1	0.000137874	0.964366
PF07967	1	0.000132961	1	0.000137874	0.964366
PF07970	2	0.000265922	2	0.000275748	0.964366
PF07975	1	0.000132961	1	0.000137874	0.964366
PF07978	2	0.000265922	2	0.000275748	0.964366
PF07983	1	0.000132961	1	0.000137874	0.964366
PF07985	1	0.000132961	1	0.000137874	0.964366
PF07986	1	0.000132961	1	0.000137874	0.964366
PF07991	1	0.000132961	1	0.000137874	0.964366
PF07993	2	0.000265922	2	0.000275748	0.964366
PF07994	1	0.000132961	1	0.000137874	0.964366
PF08016	1	0.000132961	1	0.000137874	0.964366
PF08029	1	0.000132961	1	0.000137874	0.964366
PF08032	1	0.000132961	1	0.000137874	0.964366
PF08033	3	0.000398883	3	0.000413622	0.964366
PF08058	1	0.000132961	1	0.000137874	0.964366
PF08059	1	0.000132961	1	0.000137874	0.964366
PF08064	1	0.000132961	1	0.000137874	0.964366
PF08066	1	0.000132961	1	0.000137874	0.964366
PF08068	1	0.000132961	1	0.000137874	0.964366
PF08069	1	0.000132961	1	0.000137874	0.964366
PF08071	1	0.000132961	1	0.000137874	0.964366
PF08079	1	0.000132961	1	0.000137874	0.964366
PF08082	1	0.000132961	1	0.000137874	0.964366
PF08083	1	0.000132961	1	0.000137874	0.964366
PF08084	1	0.000132961	1	0.000137874	0.964366
PF08101	1	0.000132961	1	0.000137874	0.964366
PF08118	1	0.000132961	1	0.000137874	0.964366
PF08123	1	0.000132961	1	0.000137874	0.964366
PF08125	1	0.000132961	1	0.000137874	0.964366
PF08142	2	0.000265922	2	0.000275748	0.964366
PF08144	1	0.000132961	1	0.000137874	0.964366
PF08145	1	0.000132961	1	0.000137874	0.964366
PF08146	1	0.000132961	1	0.000137874	0.964366
PF08147	1	0.000132961	1	0.000137874	0.964366
PF08149	1	0.000132961	1	0.000137874	0.964366
PF08153	1	0.000132961	1	0.000137874	0.964366
PF08155	1	0.000132961	1	0.000137874	0.964366
PF08158	1	0.000132961	1	0.000137874	0.964366
PF08159	2	0.000265922	2	0.000275748	0.964366
PF08161	1	0.000132961	1	0.000137874	0.964366
PF08164	1	0.000132961	1	0.000137874	0.964366
PF08167	1	0.000132961	1	0.000137874	0.964366
PF08170	1	0.000132961	1	0.000137874	0.964366
PF08172	1	0.000132961	1	0.000137874	0.964366
PF08174	1	0.000132961	1	0.000137874	0.964366
PF08193	1	0.000132961	1	0.000137874	0.964366
PF08213	1	0.000132961	1	0.000137874	0.964366
PF08214	1	0.000132961	1	0.000137874	0.964366
PF08216	1	0.000132961	1	0.000137874	0.964366
PF08217	1	0.000132961	1	0.000137874	0.964366
PF08219	1	0.000132961	1	0.000137874	0.964366
PF08221	1	0.000132961	1	0.000137874	0.964366
PF08227	1	0.000132961	1	0.000137874	0.964366
PF08228	1	0.000132961	1	0.000137874	0.964366
PF08229	1	0.000132961	1	0.000137874	0.964366
PF08231	1	0.000132961	1	0.000137874	0.964366
PF08232	1	0.000132961	1	0.000137874	0.964366
PF08234	1	0.000132961	1	0.000137874	0.964366
PF08235	1	0.000132961	1	0.000137874	0.964366
PF08236	1	0.000132961	1	0.000137874	0.964366
PF08243	1	0.000132961	1	0.000137874	0.964366
PF08245	1	0.000132961	1	0.000137874	0.964366
PF08264	5	0.000664805	5	0.00068937	0.964366
PF08265	2	0.000265922	2	0.000275748	0.964366
PF08267	1	0.000132961	1	0.000137874	0.964366
PF08271	1	0.000132961	1	0.000137874	0.964366
PF08286	1	0.000132961	1	0.000137874	0.964366
PF08287	1	0.000132961	1	0.000137874	0.964366
PF08288	1	0.000132961	1	0.000137874	0.964366
PF08292	1	0.000132961	1	0.000137874	0.964366
PF08293	1	0.000132961	1	0.000137874	0.964366
PF08294	1	0.000132961	1	0.000137874	0.964366
PF08295	1	0.000132961	1	0.000137874	0.964366
PF08312	1	0.000132961	1	0.000137874	0.964366
PF08313	1	0.000132961	1	0.000137874	0.964366
PF08314	1	0.000132961	1	0.000137874	0.964366
PF08315	1	0.000132961	1	0.000137874	0.964366
PF08316	2	0.000265922	2	0.000275748	0.964366
PF08317	1	0.000132961	1	0.000137874	0.964366
PF08318	1	0.000132961	1	0.000137874	0.964366
PF08320	1	0.000132961	1	0.000137874	0.964366
PF08321	1	0.000132961	1	0.000137874	0.964366
PF08324	2	0.000265922	2	0.000275748	0.964366
PF08326	1	0.000132961	1	0.000137874	0.964366
PF08327	1	0.000132961	1	0.000137874	0.964366
PF08354	1	0.000132961	1	0.000137874	0.964366
PF08355	1	0.000132961	1	0.000137874	0.964366
PF08356	1	0.000132961	1	0.000137874	0.964366
[truncated: 1,487 more rows]

## Sheet: Table S1H
Supplementary Table 1H: Number of SPs with SSF53933 domains
Species	Count of SPs with SSF3933 domain
Erysiphe pulchra	19
Golovinomyces cichoracearum	3
Oidium neolycopesici	7
Erysiphe necator	13
Blumeria graminis f.sp. hordei DH14	78
Parauncinula polyspora	13
